# Supplementary material for: Differential gene expression patterns between the head and thorax of Gynaephora aureata are associated with high-altitude adaptation
Source: Front Genet. 2023 Apr 18;14:1137618. doi: 10.3389/fgene.2023.1137618 (PMC10151491; doi:10.3389/fgene.2023.1137618)
Supplement: Supplementary file 1 [file DataSheet1.zip]

Archive with 19 entries (19 files):
- Figure S1.pdf
- Figure S2.pdf
- Figure S3.pdf
- Figure S4.pdf
- Figure S5.pdf
- Figure S6.pdf
- Figure S7.pdf
- Table S1.docx
- Table S10.docx
- Table S11.docx
- Table S12.xlsx
- Table S2.docx
- Table S3.docx
- Table S4.docx
- Table S5.docx
- Table S6.docx
- Table S7.xlsx
- Table S8.docx
- Table S9.docx
