# Supplementary material for: Differential gene expression patterns between the head and thorax of Gynaephora aureata are associated with high-altitude adaptation
Source: Front Genet. 2023 Apr 18;14:1137618. doi: 10.3389/fgene.2023.1137618 (PMC10151491; doi:10.3389/fgene.2023.1137618)
Supplement: Supplementary file 1 [file DataSheet1.zip › Table S7.xlsx]

## Sheet: Tbble S5 Genes information 
Table S7. Significantly differentially expressed genes (sDEGs) between the head and thorax transcriptomes of Gynaephora aureata. FDR represents the corrected P-value.
Unigene ID	Up/Down	Log2 Fold Change (thorax/head)	Nr annotation	P value (head vs. thorax)	FDR (head vs. thorax)
c95587_g1	up	10.3116	Putative ecdysone oxidase [Helicoverpa zea]	9.32959e-236	1.12292e-232
c119046_g1	up	10.2457	Hypothetical protein KGM_11175 [Danaus plexippus]	4.06175e-47	3.13564e-45
c98022_g1	up	10.0701	-	2.55552e-129	1.03574e-126
c104895_g1	up	9.8555	-	1.81384e-42	1.25294e-40
c103125_g1	up	9.81793	-	1.07297e-174	7.8197e-172
c882_g1	up	9.74987	Predicted: Tubulin beta chain isoform X1 [Plutella xylostella]	4.4405e-60	4.70326e-58
c47753_g1	up	9.70284	Predicted: Calphotin [Bombyx mori]	1.27732e-162	8.05298e-160
c113347_g1	up	9.66713	GL12416 [Drosophila persimilis]	1.53354e-49	1.24689e-47
c117807_g1	up	9.60882	Hypothetical protein KGM_20523 [Danaus plexippus]	1.11777e-39	7.16654e-38
c119046_g2	up	9.46968	-	4.46948e-109	1.25903e-106
c118773_g1	up	9.46447	Predicted: Classical arabinogalactan protein 9-like [Bombyx mori]	0	0
c104919_g1	up	9.37251	Peritrophin tyPe-A domain protein 2 [Mamestra configurata]	1.90972e-306	3.79e-303
c1020_g1	up	9.30721	Predicted: BCL-6 corepressor-like protein 1 [Bombyx mori]	0	0
c132176_g2	up	9.29758	-	3.7011e-131	1.53e-128
c74131_g1	up	9.20099	-	6.95768e-159	4.16e-156
c158066_g1	up	9.19226	Chymotrypsin-like Serine protease precursor, partial [Alabama argillacea]	2.97382e-35	1.68e-33
c152520_g1	up	9.18509	-	5.00234e-57	4.96e-55
c122931_g1	up	9.15664	Putative cuticle protein CPH45 [Antheraea yamamai]	0	0
c118836_g1	up	9.08928	Fibroin L-chain [Papilio xuthus]	0	0
c115620_g1	up	8.9228	Predicted: Wiskott-Aldrich syndrome protein family member 1-like [Bombyx mori]	2.08482e-32	1.08e-30
c63434_g1	up	8.86179	-	0	0
c56633_g1	up	8.83667	Hypothetical protein KGM_08572 [Danaus plexippus]	8.4706e-47	6.5e-45
c114422_g1	up	8.80456	-	9.42459e-180	7.34e-177
c72284_g1	up	8.77197	-	4.32446e-175	3.18e-172
c25555_g2	up	8.76632	-	3.94341e-38	2.42e-36
c97896_g1	up	8.75071	Putative cuticle protein CPH38 [Danaus plexippus]	3.25917e-149	1.7e-146
c101100_g1	up	8.74283	Beta-tubulin [Heliothis virescens]	0	0
c113867_g1	up	8.67923	Predicted: Mast cell protease 3-like [Bombyx mori]	1.23147e-37	7.48e-36
c115173_g2	up	8.67615	Serine protease 2 [Mamestra configurata]	0	0
c129868_g1	up	8.67485	-	2.40859e-111	7.14e-109
c112206_g1	up	8.64738	Hypothetical protein KGM_20502 [Danaus plexippus]	4.90288e-30	2.35e-28
c126035_g2	up	8.64086	-	2.20401e-87	3.93e-85
c125087_g1	up	8.63666	Alpha-Tubulin [Bombyx mori]	8.08895e-231	9.45e-228
c109850_g1	up	8.62044	Predicted: Uncharacterized protein LOC101744397 [Bombyx mori]	8.37373e-30	3.97e-28
c138376_g1	up	8.6037	-	1.33284e-58	1.37e-56
c135604_g1	up	8.53813	Predicted: Cell wall protein DAN4-like [Bombyx mori]	4.83241e-29	2.23e-27
c118773_g2	up	8.51053	-	1.99038e-94	4.1e-92
c105076_g1	up	8.47064	Hypothetical protein KGM_19909 [Danaus plexippus]	2.31421e-42	1.59e-40
c118356_g2	up	8.44281	Hypothetical protein FF38_10696 [Lucilia cuprina]	2.48825e-25	1.01e-23
c106337_g1	up	8.44035	Predicted: Calphotin [Bombyx mori]	0	0
c84138_g1	up	8.43975	Putative poly (ADP-ribose) polymerase family, member 16 [Danaus plexippus]	4.25204e-28	1.91e-26
c118222_g1	up	8.41273	Putative malate dehydrogenase [Danaus plexippus]	9.64899e-42	6.52e-40
c132176_g1	up	8.38423	-	1.50374e-62	1.69e-60
c118544_g1	up	8.3621	-	1.77131e-27	7.79e-26
c106278_g1	up	8.35084	Serine protease 39 [Mamestra configurata]	0	0
c129868_g2	up	8.34721	-	2.68616e-53	2.43e-51
c92799_g1	up	8.33467	Insect intestinal mucin 3 [Mamestra configurata]	3.34351e-47	2.59e-45
c128265_g1	up	8.31556	Predicted: Low quality protein: 2-oxoglutarate dehydrogenase, mitochondrial-like [Bombyx mori]	5.61648e-118	1.8e-115
c124742_g1	up	8.22761	Predicted: Uncharacterized protein LOC101739849 [Bombyx mori]	2.28233e-26	9.59e-25
c110895_g1	up	8.22294	Trypsin [Helicoverpa armigera]	0	0
c69907_g3	up	8.22256	Aminopeptidase N4 [Lymantria dispar]	4.03558e-84	6.71e-82
c147046_g1	up	8.2113	Hypothetical protein KGM_16449 [Danaus plexippus]	3.02694e-39	1.91e-37
c124261_g1	up	8.20848	Hypothetical protein FF38_01697 [Lucilia cuprina]	1.46041e-31	7.36e-30
c109898_g1	up	8.20243	-	1.54756e-134	6.79e-132
c96833_g1	up	8.18363	Putative serine protease [Danaus plexippus]	2.25877e-38	1.4e-36
c102583_g1	up	8.16364	Predicted: Uncharacterized protein LOC105386217 isoform X1 [Plutella xylostella]	9.05428e-26	3.72e-24
c125938_g1	up	8.04251	-	1.27155e-24	5.02e-23
c115208_g1	up	8.02542	-	1.49736e-24	5.89e-23
c115173_g1	up	8.01389	Trypsin-like Serine protease [Ostrinia nubilalis]	1.26394e-103	3.15e-101
c107162_g1	up	8.01183	Predicted: Splicing factor 3A subunit 2-like [Oryctolagus cuniculus]	1.76285e-36	1.04e-34
c124849_g1	up	7.99806	Predicted: Uncharacterized protein LOC101735677 [Bombyx mori]	2.17409e-73	2.94e-71
c1042_g1	up	7.9947	Fatty acid binding protein [Spodoptera litura]	1.08453e-89	2.04e-87
c107401_g1	up	7.98403	Predicted: Probable Tubulin polyglutamylase TTLL1 [Bombyx mori]	2.25544e-24	8.8e-23
c89003_g1	up	7.9827	-	1.88384e-36	1.11e-34
c29858_g1	up	7.9516	Predicted: Uncharacterized protein LOC101735879 [Bombyx mori]	4.07355e-24	1.57e-22
c78232_g1	up	7.91112	Hypothetical protein KGM_11223 [Danaus plexippus]	8.26197e-36	4.75e-34
c107162_g2	up	7.90338	-	1.96686e-29	9.21e-28
c14354_g1	up	7.88812	Predicted: Glucose dehydrogenase [FAD, quinone]-like [Bombyx mori]	1.47373e-23	5.55e-22
c116189_g1	up	7.88167	Predicted: Coiled-coil domain-containing protein 65-like [Bombyx mori]	1.80404e-23	6.77e-22
c114669_g1	up	7.81464	Predicted: Uncharacterized protein LOC101741894 [Bombyx mori]	5.78025e-23	2.13e-21
c117042_g1	up	7.81403	Hypothetical protein KGM_00929 [Danaus plexippus]	5.39978e-23	1.99e-21
c101119_g1	up	7.77738	Predicted: Uncharacterized protein LOC101742981 [Bombyx mori]	8.76497e-23	3.2e-21
c119392_g1	up	7.76951	Hypothetical protein KGM_21118 [Danaus plexippus]	1.83497e-22	6.63e-21
c141231_g1	up	7.76544	Predicted: Uncharacterized protein LOC101741622 [Bombyx mori]	1.9812e-22	7.15e-21
c57541_g1	up	7.74061	-	1.7741e-22	6.42e-21
c135115_g1	up	7.73629	Predicted: Low quality protein: carboxypeptidase B-like [Bombyx mori]	1.36099e-133	5.91e-131
c124908_g2	up	7.72765	Hypothetical protein KGM_20820 [Danaus plexippus]	2.82398e-22	1.01e-20
c103369_g1	up	7.72497	Predicted: Uncharacterized protein LOC101739600 [Bombyx mori]	1.20945e-27	5.35e-26
c115776_g1	up	7.71866	Predicted: Protein I'm not dead yet-like [Bombyx mori]	4.65354e-33	2.47e-31
c102201_g1	up	7.69812	-	4.10514e-22	1.46e-20
c78204_g1	up	7.69547	Predicted: Dual specificity protein phosphatase 1B-like [Bombyx mori]	3.64893e-22	1.3e-20
c114660_g2	up	7.68551	Hypothetical protein KGM_11083 [Danaus plexippus]	8.00046e-22	2.81e-20
c139941_g1	up	7.68281	Ubiquinol-cytochrome c reductase complex [Danaus plexippus]	5.69264e-22	2.02e-20
c107308_g1	up	7.68098	Predicted: Uncharacterized protein LOC105381304 [Plutella xylostella]	4.38843e-33	2.33e-31
c121327_g1	up	7.67524	Molting carboxypeptidase A [Danaus plexippus]	5.63881e-33	2.98e-31
c119601_g1	up	7.66796	Predicted: Facilitated trehalose transporter Tret1 [Bombyx mori]	9.83304e-55	9.33e-53
c120861_g1	up	7.56708	-	4.02025e-21	1.36e-19
c117140_g1	up	7.54531	Predicted: Cytochrome b-c1 complex subunit 1, mitochondrial-like [Bombyx mori]	5.13438e-21	1.72e-19
c126195_g1	up	7.54408	-	4.54759e-41	3.01e-39
c152507_g1	up	7.53953	Hypothetical protein KGM_10870 [Danaus plexippus]	5.36297e-21	1.8e-19
c94829_g1	up	7.53105	Predicted: Uncharacterized protein LOC101742940 [Bombyx mori]	8.48821e-21	2.81e-19
c112782_g1	up	7.52798	Predicted: NADP-dependent malic enzyme isoform X3 [Plutella xylostella]	1.06404e-47	8.34e-46
c102301_g1	up	7.45534	Mitochondrial ADP/ATP carrier protein [Danaus plexippus]	1.65798e-46	1.26e-44
c94552_g1	up	7.45379	Hypothetical protein KGM_08722 [Danaus plexippus]	2.26329e-20	7.34e-19
c105787_g1	up	7.44522	Predicted: Uncharacterized protein LOC101739635 [Bombyx mori]	7.83089e-49	6.3e-47
c94097_g1	up	7.43352	-	6.60342e-20	2.09e-18
c69907_g1	up	7.42136	Aminopeptidase N4 [Lymantria dispar]	3.59013e-208	3.44e-205
c93554_g1	up	7.41961	Hypothetical protein KGM_06911 [Danaus plexippus]	4.3372e-20	1.39e-18
c120024_g1	up	7.40625	Predicted: Uncharacterized protein LOC101737593 [Bombyx mori]	1.13867e-50	9.52e-49
c39844_g1	up	7.40623	-	5.19788e-20	1.65e-18
c107645_g1	up	7.36779	Hypothetical protein KGM_13367 [Danaus plexippus]	8.29874e-20	2.61e-18
c133465_g3	up	7.33694	Hypothetical protein KGM_05700 [Danaus plexippus]	1.55723e-19	4.84e-18
c60029_g1	up	7.33447	Predicted: Uncharacterized protein LOC101740893 [Bombyx mori]	1.25955e-39	8.06e-38
c125915_g1	up	7.32976	Predicted: Uncharacterized protein LOC101738429 [Bombyx mori]	1.94513e-39	1.24e-37
c94302_g1	up	7.31846	Hypothetical protein KGM_19563 [Danaus plexippus]	2.27535e-19	7.02e-18
c124830_g1	up	7.2806	Predicted: Leucine-rich repeat-containing protein 74B-like [Bombyx mori]	6.7562e-19	2.05e-17
c113347_g2	up	7.27598	Unknown (protein for MGC:185872) [Xenopus (Silurana) tropicalis]	4.07792e-24	1.58e-22
c128676_g1	up	7.25697	Erythrocyte carbonic anhydrase [Bombyx mori]	4.68477e-19	1.43e-17
c151795_g1	up	7.25528	Succinate dehydrogenase, iron-sulfur subunit [Danaus plexippus]	4.76594e-19	1.45e-17
c135190_g1	up	7.25023	Predicted: Uncharacterized protein LOC105382543 [Plutella xylostella]	3.72723e-60	3.97e-58
c115903_g1	up	7.23223	Hypothetical protein KGM_17892 [Danaus plexippus]	1.34986e-23	5.09e-22
c134752_g4	up	7.23204	-	2.01397e-28	9.18e-27
c40016_g1	up	7.22372	Myosin regulatory light chain [Danaus plexippus]	8.43681e-19	2.54e-17
c100599_g1	up	7.21505	Ubiquinol-cytochrome c reductase [Danaus plexippus]	9.76161e-19	2.94e-17
c116022_g1	up	7.21177	Predicted: Uncharacterized protein LOC101739552 [Bombyx mori]	1.68569e-42	1.17e-40
c119820_g3	up	7.20925	Endonuclease-reverse transcriptase [Bombyx mori]	1.99957e-23	7.48e-22
c40264_g1	up	7.20073	Predicted: NADH dehydrogenase [ubiquinone] 1 beta subcomplex subunit 9-like [Bombyx mori]	3.19103e-28	1.44e-26
c51999_g1	up	7.19184	Hypothetical protein CAPTEDRAFT_158394 [Capitella teleta]	1.34326e-18	4.01e-17
c110444_g1	up	7.16781	-	1.93604e-18	5.73e-17
c20552_g1	up	7.15299	Hypothetical protein KGM_13084 [Danaus plexippus]	2.63566e-18	7.76e-17
c95459_g1	up	7.13717	Hypothetical protein KGM_02633 [Danaus plexippus]	1.94704e-95	4.09e-93
c102724_g1	up	7.1325	-	4.40296e-36	2.56e-34
c146644_g1	up	7.12752	Hypothetical protein KGM_18589 [Danaus plexippus]	3.32227e-18	9.73e-17
c120317_g1	up	7.12418	Hypothetical protein KGM_05256 [Danaus plexippus]	3.60957e-18	1.06e-16
c119102_g2	up	7.12067	RecName: Full=63 kDa chaperonin, mitochondrial; AltName: Full=p63; Flags: Precursor [Heliothis virescens]	9.44373e-37	5.61e-35
c101851_g1	up	7.11697	-	2.34659e-27	1.03e-25
c25555_g1	up	7.1018	-	8.38116e-18	2.41e-16
c134752_g1	up	7.08396	Predicted: Uncharacterized protein LOC101736595 [Bombyx mori]	6.9252e-18	2e-16
c90253_g1	up	7.07808	Hypothetical protein KGM_17466 [Danaus plexippus]	1.06168e-44	7.68e-43
c882_g2	up	7.06475	Predicted: Tubulin beta chain [Mustela putorius furo]	1.05425e-17	3.01e-16
c92979_g1	up	7.06394	-	8.98419e-18	2.58e-16
c72982_g1	up	7.05769	Hypothetical protein KGM_01283 [Danaus plexippus]	2.70736e-22	9.71e-21
c41610_g1	up	7.05404	Hypothetical protein KGM_21635 [Danaus plexippus]	4.60207e-22	1.64e-20
c122711_g1	up	7.05213	HM00049 [Heliconius melpomene]	2.02385e-39	1.29e-37
c70738_g1	up	7.05178	-	1.03301e-17	2.95e-16
c172096_g1	up	7.05155	-	1.0535e-17	3.01e-16
c40313_g1	up	7.04302	Cys-loop ligand-gated ion channel subunit [Danaus plexippus]	1.32855e-17	3.78e-16
c102121_g1	up	7.03354	Hypothetical protein KGM_11783 [Danaus plexippus]	6.64526e-26	2.75e-24
c110831_g1	up	7.02264	-	7.20032e-126	2.59e-123
c123862_g1	up	7.0206	Predicted: Uncharacterized protein LOC101740379 [Bombyx mori]	4.13723e-61	4.51e-59
c124359_g1	up	7.02006	Predicted: Uncharacterized protein LOC101742534 [Bombyx mori]	4.90158e-31	2.42e-29
c117645_g1	up	7.01735	Predicted: Uncharacterized protein LOC101742399 [Bombyx mori]	4.05322e-40	2.63e-38
c118074_g1	up	7.01672	Hypothetical protein KGM_21076 [Danaus plexippus]	3.95071e-17	1.09e-15
c127214_g1	up	7.01127	-	1.41922e-25	5.82e-24
c69907_g2	up	7.00513	Aminopeptidase N4 [Lymantria dispar]	1.55699e-30	7.55e-29
c105683_g1	up	6.99536	Hypothetical protein KGM_04301 [Danaus plexippus]	2.54903e-17	7.15e-16
c62605_g1	up	6.97181	-	3.3437e-17	9.3e-16
c109825_g1	up	6.95075	Predicted: Uncharacterized protein LOC105394308 isoform X2 [Plutella xylostella]	4.89284e-17	1.35e-15
c120506_g1	up	6.94418	Hypothetical protein KGM_14032 [Danaus plexippus]	2.40265e-51	2.05e-49
c109403_g1	up	6.94352	Acyl-coa binding protein [Helicoverpa armigera]	7.76727e-215	7.91e-212
c116064_g1	up	6.92938	-	1.34912e-25	5.54e-24
c134752_g3	up	6.9028	-	1.61226e-41	1.08e-39
c120528_g1	up	6.88925	Predicted: Uncharacterized protein LOC101736472 [Bombyx mori]	8.00162e-21	2.66e-19
c122985_g1	up	6.88107	Predicted: Structural maintenance of chromosomes protein 2-like [Plutella xylostella]	1.41444e-16	3.82e-15
c72253_g1	up	6.88039	-	3.36168e-25	1.35e-23
c117300_g1	up	6.8596	-	1.80306e-16	4.85e-15
c117966_g1	up	6.85654	Predicted: Serine/threonine-protein kinase PRP4 homolog [Bombyx mori]	6.72619e-126	2.43e-123
c62100_g1	up	6.85191	Hypothetical protein KGM_18600 [Danaus plexippus]	1.42555e-87	2.56e-85
c98509_g1	up	6.83605	Predicted: Coiled-coil domain-containing protein 113-like [Bombyx mori]	2.51698e-16	6.7e-15
c39338_g1	up	6.81145	-	1.73075e-24	6.8e-23
c141021_g1	up	6.80744	Hypothetical protein KGM_07611 [Danaus plexippus]	3.52e-16	9.31e-15
c153426_g1	up	6.80568	-	3.67232e-16	9.7e-15
c45207_g1	up	6.80274	Hypothetical protein KGM_11464 [Danaus plexippus]	9.11217e-16	2.35e-14
c118907_g1	up	6.79661	Proteasome beta-subunit [Danaus plexippus]	5.24241e-16	1.37e-14
c53023_g1	up	6.79278	-	3.32864e-20	1.07e-18
c129631_g1	up	6.79088	Predicted: E3 ubiquitin-protein ligase RNF4 [Larimichthys crocea]	7.13806e-16	1.86e-14
c23492_g1	up	6.78855	-	4.53262e-16	1.19e-14
c88376_g1	up	6.77774	Cytochrome P450 CYP339A1 [Bombyx mori]	5.56269e-49	4.49e-47
c60507_g1	up	6.76494	Predicted: MICOS complex subunit Mic10-like [Bombyx mori]	6.18607e-16	1.61e-14
c114463_g1	up	6.74354	Predicted: IQ domain-containing protein K-like [Plutella xylostella]	8.53157e-16	2.21e-14
c75868_g1	up	6.70064	Hypothetical protein FF38_10366 [Lucilia cuprina]	2.1712e-15	5.49e-14
c75980_g1	up	6.69318	Predicted: Uncharacterized protein LOC101739093 [Bombyx mori]	1.77763e-15	4.52e-14
c87976_g1	up	6.68258	Hypothetical protein KGM_02594 [Danaus plexippus]	2.79581e-23	1.04e-21
c129491_g1	up	6.68234	-	3.2924e-23	1.22e-21
c115234_g1	up	6.68015	Predicted: Uncharacterized protein LOC101736342 [Bombyx mori]	2.40417e-15	6.07e-14
c87917_g1	up	6.6769	Predicted: Cytochrome c oxidase subunit 5B, mitochondrial-like [Bombyx mori]	2.03759e-15	5.16e-14
c123501_g1	up	6.67647	Predicted: Pyruvate kinase-like [Bombyx mori]	2.60387e-19	8.02e-18
c49171_g1	up	6.66907	-	2.34896e-15	5.93e-14
c116215_g1	up	6.66111	-	3.58231e-15	8.92e-14
c132028_g1	up	6.65719	Adenylate cyclase [Danaus plexippus]	2.61045e-15	6.56e-14
c124614_g1	up	6.65079	-	7.54923e-27	3.24e-25
c116263_g1	up	6.64973	-	3.07047e-15	7.68e-14
c108210_g1	up	6.64664	Predicted: Uncharacterized protein LOC101739959 [Bombyx mori]	4.21415e-42	2.88e-40
c92850_g1	up	6.63967	Hypothetical protein FF38_12767 [Lucilia cuprina]	1.00874e-14	2.43e-13
c101640_g1	up	6.62607	Mitochondrial processing peptidase beta subunit [Papilio xuthus]	4.71324e-15	1.17e-13
c160871_g1	up	6.62442	-	6.40047e-19	1.94e-17
c164483_g1	up	6.61583	Predicted: Enolase-like [Bombyx mori]	4.42813e-15	1.1e-13
c106514_g1	up	6.60628	-	9.28225e-22	3.25e-20
c86149_g1	up	6.59807	-	6.77646e-15	1.66e-13
c107589_g1	up	6.59588	Predicted: Carboxypeptidase B-like, partial [Bombyx mori]	7.07639e-15	1.73e-13
c80702_g1	up	6.59006	-	7.65432e-15	1.86e-13
c116951_g1	up	6.57968	Predicted: Uncharacterized protein LOC101739235 [Bombyx mori]	7.40188e-15	1.8e-13
c122121_g2	up	6.57228	Hypothetical protein KGM_12353 [Danaus plexippus]	8.31557e-15	2.02e-13
c108963_g1	up	6.56758	-	1.10206e-14	2.65e-13
c102244_g1	up	6.5669	Predicted: Pancreatic triacylglycerol lipase-like [Bombyx mori]	0	0
c121304_g1	up	6.5526	Hypothetical protein KGM_04230 [Danaus plexippus]	1.03855e-14	2.5e-13
c14368_g1	up	6.55239	-	1.69722e-14	4.02e-13
c117233_g1	up	6.54912	Putative carboxypeptidase A-like protein [Danaus plexippus]	1.5355e-14	3.65e-13
c104622_g1	up	6.51397	-	1.96676e-14	4.64e-13
c110107_g1	up	6.51051	Predicted: Uncharacterized protein LOC101738863 [Bombyx mori]	2.90244e-14	6.77e-13
c113961_g1	up	6.48882	Mitochondrial inorganic phosphate carrier [Danaus plexippus]	2.32531e-14	5.46e-13
c115942_g2	up	6.47554	Beta-glucosidase precursor [Danaus plexippus]	1.63294e-60	1.75e-58
c103028_g1	up	6.46489	-	3.24492e-14	7.54e-13
c116215_g2	up	6.46465	Predicted: Uncharacterized protein LOC101738688 [Bombyx mori]	7.42153e-21	2.47e-19
c125226_g2	up	6.46083	Putative axonemal dynein intermediate chain inner arm i1 [Danaus plexippus]	3.93526e-14	9.09e-13
c116880_g1	up	6.45669	Hypothetical protein KGM_21760 [Danaus plexippus]	1.75227e-26	7.4e-25
c123304_g1	up	6.45464	Predicted: Uncharacterized protein LOC105391456 [Plutella xylostella]	1.30346e-39	8.34e-38
c86750_g1	up	6.44972	-	1.31387e-20	4.31e-19
c109992_g2	up	6.43638	Hypothetical protein KGM_09868 [Danaus plexippus]	6.189e-14	1.41e-12
c115942_g1	up	6.42894	Predicted: Myrosinase 1-like, partial [Bombyx mori]	8.42265e-143	3.94e-140
c102953_g1	up	6.4187	-	9.13355e-14	2.06e-12
c120625_g1	up	6.41686	Predicted: Monosaccharide-sensing protein 3-like [Bombyx mori]	1.21792e-20	4e-19
c94989_g1	up	6.41682	-	5.89304e-14	1.35e-12
c115322_g1	up	6.409	-	2.65969e-34	1.46e-32
c107440_g1	up	6.40607	Predicted: Uncharacterized protein LOC101738866 [Bombyx mori]	1.36002e-20	4.46e-19
c126987_g1	up	6.40322	Predicted: Cell wall protein DAN4-like [Bombyx mori]	8.0444e-21	2.67e-19
c106161_g1	up	6.39972	Predicted: Lipase 1-like [Plutella xylostella]	0	0
c158246_g1	up	6.39913	Predicted: Uncharacterized protein LOC101738986 [Bombyx mori]	8.06178e-14	1.83e-12
c107115_g1	up	6.3904	Mitochondrial NADH:ubiquinone oxidoreductase B14-7 subunit [Danaus plexippus]	8.67234e-14	1.96e-12
c91534_g1	up	6.38555	Predicted: Pancreatic lipase-related protein 2 [Bombyx mori]	1.18165e-13	2.64e-12
c107027_g1	up	6.38383	Hypothetical protein KGM_21401 [Danaus plexippus]	1.32918e-34	7.36e-33
c967_g1	up	6.38209	-	9.28285e-14	2.09e-12
c78385_g1	up	6.37833	Predicted: Uncharacterized protein LOC101736406 [Bombyx mori]	2.41812e-27	1.06e-25
c111146_g1	up	6.36768	Predicted: Uncharacterized protein LOC101738213 isoform X1 [Bombyx mori]	1.06329e-13	2.39e-12
c117127_g1	up	6.36509	Hypothetical protein KGM_19900 [Danaus plexippus]	2.45184e-27	1.07e-25
c104201_g1	up	6.36293	Hypothetical protein KGM_09589 [Danaus plexippus]	1.85273e-13	4.1e-12
c108636_g1	up	6.35331	Predicted: Uncharacterized protein LOC101745544 [Bombyx mori]	4.29088e-17	1.19e-15
c84392_g1	up	6.35298	Predicted: Succinate dehydrogenase [ubiquinone] flavoprotein subunit, mitochondrial-like isoform X2 [Bombyx mori]	3.0757e-67	3.74e-65
c122210_g2	up	6.35231	Predicted: V-type proton ATPase 116 kDa subunit a isoform 1-like [Bombyx mori]	1.41115e-13	3.14e-12
c117764_g1	up	6.34602	Predicted: Cell wall protein DAN4-like [Bombyx mori]	1.54386e-13	3.42e-12
c81012_g1	up	6.34252	Putative ubiquitin specific protease 7 [Danaus plexippus]	8.50382e-31	4.16e-29
c170317_g1	up	6.33876	-	7.1214e-17	1.95e-15
c131620_g1	up	6.33567	Predicted: Uncharacterized protein LOC101742237 [Bombyx mori]	1.55482e-57	1.56e-55
c110359_g2	up	6.32981	Hypothetical protein KGM_15284 [Danaus plexippus]	4.10545e-44	2.93e-42
c109065_g1	up	6.32711	Carboxypeptidase precursor [Helicoverpa armigera]	0	0
c6107_g1	up	6.32086	-	4.39087e-23	1.62e-21
c104612_g1	up	6.31705	-	2.15519e-13	4.74e-12
c83433_g1	up	6.31609	Predicted: Uncharacterized protein LOC101746357 isoform X1 [Bombyx mori]	9.42011e-24	3.59e-22
c81012_g2	up	6.292	-	4.3383e-43	3.04e-41
c49480_g1	up	6.28072	-	3.48137e-13	7.55e-12
c122510_g2	up	6.27696	-	3.17267e-13	6.9e-12
c124958_g1	up	6.27583	Hypothetical protein KGM_17560 [Danaus plexippus]	1.42775e-26	6.06e-25
c115264_g1	up	6.27162	-	6.40456e-75	8.94e-73
c93225_g1	up	6.27118	-	3.44827e-13	7.48e-12
c136466_g1	up	6.26343	Predicted: Uncharacterized protein LOC101745488 isoform X1 [Bombyx mori]	7.60777e-111	2.22e-108
c99867_g1	up	6.26291	Hypothetical protein KGM_13188 [Danaus plexippus]	3.76219e-19	1.15e-17
c102007_g1	up	6.25047	Predicted: Cilia- and flagella-associated protein 20-like [Bombyx mori]	5.31721e-13	1.14e-11
c121535_g1	up	6.24924	Predicted: Adenylate kinase isoenzyme 1 isoform X1 [Bombyx mori]	2.0387e-16	5.46e-15
c134391_g1	up	6.24554	Predicted: Carbonic anhydrase 1-like [Bombyx mori]	5.36569e-23	1.98e-21
c127222_g2	up	6.21422	Predicted: Uncharacterized protein LOC101744261 [Bombyx mori]	6.62872e-13	1.41e-11
c108144_g1	up	6.1993	Predicted: Uncharacterized protein LOC105383946 [Plutella xylostella]	1.89567e-15	4.82e-14
c122602_g1	up	6.18945	Predicted: Uncharacterized protein LOC101740950 [Bombyx mori]	5.65793e-19	1.72e-17
c157842_g1	up	6.18663	Predicted: Uncharacterized protein LOC101739983 [Bombyx mori]	9.73869e-13	2.05e-11
c98153_g1	up	6.17923	-	1.00944e-12	2.12e-11
c65219_g1	up	6.17301	Predicted: Uncharacterized protein LOC101738952 [Bombyx mori]	1.76649e-25	7.21e-24
c107155_g1	up	6.16331	-	1.57062e-12	3.26e-11
c74041_g1	up	6.16005	Predicted: Uncharacterized protein LOC101747079 [Bombyx mori]	6.11257e-19	1.85e-17
c121575_g2	up	6.15887	-	2.39692e-18	7.07e-17
c101946_g1	up	6.1489	-	1.87328e-18	5.55e-17
c131814_g1	up	6.13318	Hypothetical protein KGM_05574 [Danaus plexippus]	3.0273e-49	2.45e-47
c82856_g1	up	6.11601	-	2.08637e-12	4.28e-11
c88466_g1	up	6.11482	-	1.41841e-46	1.08e-44
c73042_g1	up	6.10725	Predicted: Uncharacterized protein LOC105385961 [Plutella xylostella]	1.75809e-18	5.22e-17
c170051_g1	up	6.09661	Glutamine synthetase 1 [Chilo suppressalis]	1.95335e-69	2.49e-67
c31774_g1	up	6.09598	Hypothetical protein KGM_04674 [Danaus plexippus]	2.36655e-15	5.98e-14
c985_g1	up	6.08978	RecName: Full=Peritrophin-44; Flags: Precursor [Lucilia cuprina]	6.14365e-12	1.22e-10
c80778_g2	up	6.08754	-	2.45279e-15	6.18e-14
c119815_g2	up	6.08459	-	2.42026e-15	6.1e-14
c122364_g1	up	6.08076	-	3.42011e-12	6.91e-11
c85224_g1	up	6.07386	Predicted: Uncharacterized protein LOC101741564 isoform X1 [Bombyx mori]	4.49081e-46	3.39e-44
c114602_g1	up	6.07272	RecName: Full=Peritrophin-48; Flags: Precursor [Lucilia cuprina]	3.50795e-12	7.08e-11
c39661_g1	up	6.05737	Hypothetical protein KGM_10629 [Danaus plexippus]	9.38936e-42	6.35e-40
c121264_g1	up	6.04271	Hypothetical protein KGM_17139 [Danaus plexippus]	1.00882e-19	3.17e-18
c115628_g1	up	6.02779	-	1.0927e-14	2.63e-13
c39529_g1	up	6.02745	Pyruvate kinase 2 [Danaus plexippus]	6.90714e-12	1.36e-10
c104347_g1	up	6.02702	-	5.60742e-12	1.11e-10
c112064_g1	up	6.01876	Predicted: Glucose dehydrogenase [FAD, quinone]-like [Bombyx mori]	2.00823e-35	1.14e-33
c116287_g1	up	6.01532	Hypothetical protein KGM_00347 [Danaus plexippus]	8.59532e-41	5.66e-39
c111303_g1	up	6.01144	Hypothetical protein KGM_20072 [Danaus plexippus]	6.58971e-26	2.73e-24
c114821_g1	up	6.00509	Predicted: Uncharacterized protein LOC101738637 [Bombyx mori]	1.07273e-11	2.08e-10
c91841_g1	up	5.99964	NADH dehydrogenase 1 alpha subcomplex 12 [Danaus plexippus]	9.68718e-12	1.89e-10
c96235_g1	up	5.99825	Hypothetical protein KGM_09039 [Danaus plexippus]	8.58469e-12	1.68e-10
c61816_g1	up	5.99639	-	8.48652e-12	1.66e-10
c86928_g1	up	5.98639	Hypothetical protein KGM_08672 [Danaus plexippus]	9.04593e-12	1.77e-10
c84317_g1	up	5.97394	-	1.20893e-43	8.54e-42
c124428_g1	up	5.95278	Hypothetical protein KGM_08993 [Danaus plexippus]	6.3079e-58	6.38e-56
c123771_g1	up	5.94038	-	2.38677e-31	1.19e-29
c78522_g1	up	5.93009	-	1.95615e-11	3.73e-10
c85050_g1	up	5.92912	Putative succinate dehydrogenase [Danaus plexippus]	1.63078e-33	8.78e-32
c117238_g1	up	5.92708	RecName: Full=V-type proton ATPase catalytic subunit A; Short=V-ATPase subunit A; AltName: Full=V-ATPase 69 kDa subunit; AltName: Full=Vacuolar proton pump subunit alpha [Manduca sexta]	3.11225e-17	8.68e-16
c132028_g2	up	5.91886	Predicted: Proton-coupled folate transporter [Bombyx mori]	2.11724e-11	4.02e-10
c116229_g1	up	5.91584	Hypothetical protein KGM_06958 [Danaus plexippus]	4.22481e-17	1.17e-15
c56110_g1	up	5.91477	-	2.54148e-11	4.79e-10
c64747_g1	up	5.8977	Predicted: Uncharacterized protein LOC105842302 [Bombyx mori]	2.31455e-11	4.38e-10
c118768_g1	up	5.89478	-	2.58512e-45	1.91e-43
c42110_g1	up	5.89283	Predicted: Cytochrome b-c1 complex subunit 6, mitochondrial-like [Bombyx mori]	4.78657e-14	1.1e-12
c60833_g1	up	5.88982	Hypothetical protein KGM_15285 [Danaus plexippus]	2.33768e-39	1.48e-37
c111238_g1	up	5.88838	Predicted: Uncharacterized protein LOC101737129 [Bombyx mori]	1.58774e-26	6.72e-25
c101447_g1	up	5.8827	Hypothetical protein KGM_03276 [Danaus plexippus]	1.5117e-32	7.88e-31
c157874_g1	up	5.86449	-	7.40551e-58	7.47e-56
c109838_g1	up	5.86409	Hypothetical protein KGM_03163 [Danaus plexippus]	7.04614e-22	2.49e-20
c91468_g1	up	5.86375	Predicted: Uncharacterized protein LOC101745331 [Bombyx mori]	1.13893e-21	3.97e-20
c96481_g1	up	5.8625	-	1.91766e-74	2.67e-72
c126282_g1	up	5.85693	Predicted: Uncharacterized protein LOC101742063 isoform X2 [Bombyx mori]	1.02067e-71	1.34e-69
c124950_g1	up	5.84993	Predicted: Tubulin glycylase 3A-like isoform X2 [Bombyx mori]	6.34892e-73	8.5e-71
c110099_g1	up	5.8409	-	8.00172e-11	1.45e-09
c125063_g2	up	5.83692	-	4.39148e-11	8.11e-10
c68047_g1	up	5.8342	-	5.21095e-11	9.56e-10
c137553_g2	up	5.83354	-	6.43299e-11	1.17e-09
c85208_g1	up	5.82851	Hypothetical protein KGM_16012 [Danaus plexippus]	4.77049e-11	8.78e-10
c85141_g1	up	5.82849	Predicted: Uncharacterized protein LOC101736715 [Bombyx mori]	3.00308e-51	2.55e-49
c120947_g1	up	5.82835	Predicted: Mastin-like [Dasypus novemcinctus]	1.29919e-13	2.9e-12
c170500_g1	up	5.81634	Predicted: Zinc finger protein weckle-like isoform X1 [Bombyx mori]	1.07015e-39	6.87e-38
c75041_g1	up	5.81543	Predicted: Beta-1,4-galactosyltransferase 1-like, partial [Bombyx mori]	1.91427e-16	5.13e-15
c101407_g1	up	5.80671	Juvenile hormone diol kinase [Danaus plexippus]	3.06378e-45	2.26e-43
c36949_g1	up	5.78563	Predicted: NADH dehydrogenase [ubiquinone] iron-sulfur protein 3, mitochondrial-like [Bombyx mori]	2.83318e-16	7.52e-15
c77306_g1	up	5.78532	Trypsin T5 [Heliothis virescens]	1.03818e-52	9.2e-51
c132028_g3	up	5.7766	Predicted: Proton-coupled folate transporter [Bombyx mori]	1.27517e-10	2.26e-09
c56005_g1	up	5.76715	-	9.62261e-11	1.73e-09
c112546_g1	up	5.76658	-	1.12297e-10	2.01e-09
c81147_g1	up	5.7595	Cuticular protein RR-2 motif 128 [Danaus plexippus]	1.38161e-10	2.44e-09
c173843_g1	up	5.74779	-	1.44723e-10	2.55e-09
c122585_g2	up	5.74746	Predicted: Uncharacterized protein LOC101742632 isoform X1 [Bombyx mori]	1.23919e-10	2.21e-09
c119551_g1	up	5.73205	Predicted: Uncharacterized protein LOC101741050 [Bombyx mori]	9.79635e-45	7.1e-43
c140252_g1	up	5.69577	-	1.90212e-10	3.32e-09
c37198_g1	up	5.69354	Predicted: Uncharacterized protein LOC101739749 isoform X2 [Bombyx mori]	2.40652e-15	6.07e-14
c9048_g1	up	5.69303	Predicted: Uncharacterized protein LOC101735446 [Bombyx mori]	2.1574e-10	3.74e-09
c77929_g1	up	5.69243	Predicted: NADH-ubiquinone oxidoreductase 49 kDa subunit-like [Bombyx mori]	1.55983e-15	3.98e-14
c39722_g1	up	5.69135	Hypothetical protein KGM_11244 [Danaus plexippus]	1.95573e-10	3.4e-09
c122585_g1	up	5.68931	Predicted: Uncharacterized protein LOC101738118 [Bombyx mori]	2.36133e-10	4.08e-09
c47625_g1	up	5.68884	Thioredoxin domain containing 12 [Danaus plexippus]	1.53343e-15	3.92e-14
c164275_g1	up	5.68702	-	8.80116e-23	3.22e-21
c113965_g1	up	5.68029	-	2.49325e-10	4.3e-09
c115749_g1	up	5.68016	Hypothetical protein KGM_10254 [Danaus plexippus]	6.23117e-23	2.29e-21
c135321_g3	up	5.67848	Endonuclease-reverse transcriptase hmrte-e01 [Danaus plexippus]	2.46402e-10	4.26e-09
c93222_g1	up	5.65927	Predicted: Peroxisomal N(1)-acetyl-spermine/spermidine oxidase-like [Bombyx mori]	1.21627e-61	1.34e-59
c105826_g1	up	5.65394	Hypothetical protein KGM_00550 [Danaus plexippus]	3.58134e-10	6.09e-09
c105187_g2	up	5.65391	Predicted: Uncharacterized protein C2orf47 homolog, mitochondrial-like [Bombyx mori]	1.94619e-37	1.18e-35
c10671_g1	up	5.65199	Hypothetical protein KGM_11244 [Danaus plexippus]	2.91493e-10	4.99e-09
c119690_g1	up	5.65115	Predicted: Cell wall protein DAN4-like [Bombyx mori]	1.99029e-17	5.62e-16
c112858_g1	up	5.64974	Predicted: Uncharacterized protein LOC101736556 [Bombyx mori]	1.13806e-32	5.94e-31
c170150_g1	up	5.64494	Hypothetical protein KGM_14137 [Danaus plexippus]	6.52366e-33	3.44e-31
c121020_g1	up	5.64336	Predicted: Girdin-like [Bombyx mori]	4.1176e-14	9.5e-13
c131139_g1	up	5.63868	Predicted: Uncharacterized protein LOC101738488 [Bombyx mori]	7.75823e-51	6.51e-49
c118507_g1	up	5.63562	Apoptosis-inducing factor [Bombyx mori]	9.27163e-145	4.52e-142
c133804_g2	up	5.63551	Predicted: Uncharacterized protein LOC101737994 [Bombyx mori]	1.13782e-49	9.28e-48
c133804_g1	up	5.63347	-	1.21632e-17	3.47e-16
c101463_g1	up	5.63228	Predicted: V-type proton ATPase subunit e-like [Bombyx mori]	3.62367e-10	6.15e-09
c84498_g1	up	5.62899	Predicted: Uncharacterized protein LOC101736133 [Bombyx mori]	3.54714e-20	1.14e-18
c115669_g1	up	5.61842	-	4.21985e-10	7.12e-09
c126443_g1	up	5.61822	Predicted: Glucose dehydrogenase [FAD, quinone]-like [Bombyx mori]	6.09548e-237	7.57e-234
c102895_g1	up	5.61151	Predicted: Leucine-rich repeat-containing protein 74B-like [Bombyx mori]	7.8978e-15	1.92e-13
c85886_g1	up	5.61041	Hypothetical protein FF38_02749 [Lucilia cuprina]	8.3824e-09	1.25e-07
c124267_g1	up	5.60617	Predicted: Uncharacterized protein LOC101741389 [Bombyx mori]	5.3239e-25	2.13e-23
c97134_g1	up	5.60153	Predicted: Alpha/beta hydrolase domain-containing protein 11-like [Bombyx mori]	2.05434e-17	5.79e-16
c121904_g1	up	5.59631	-	6.53011e-10	1.08e-08
c129580_g1	up	5.59361	Pol-like protein [Biomphalaria glabrata]	0	0
c102937_g1	up	5.5923	Hemicentin-like protein [Heliothis virescens]	5.61458e-10	9.39e-09
c121553_g1	up	5.58048	-	9.29418e-10	1.52e-08
c117427_g1	up	5.57983	-	6.84369e-22	2.42e-20
c117895_g1	up	5.55468	-	1.40483e-14	3.35e-13
c109215_g1	up	5.55322	-	9.64044e-10	1.57e-08
c68414_g1	up	5.55288	-	8.3423e-10	1.37e-08
c107101_g1	up	5.54436	Putative ubx domain-containing protein [Danaus plexippus]	1.46599e-57	1.47e-55
c130573_g1	up	5.54046	-	9.26924e-10	1.51e-08
c101309_g1	up	5.53778	-	9.12951e-10	1.49e-08
c77868_g1	up	5.5366	Predicted: Calmodulin-like isoform X1 [Bombyx mori]	2.08082e-27	9.13e-26
c125226_g1	up	5.53342	-	4.07282e-12	8.19e-11
c88417_g1	up	5.51887	Putative mitochondrial carrier protein [Danaus plexippus]	2.72228e-14	6.36e-13
c87071_g1	up	5.51534	Insect intestinal lipase 6 [Mamestra configurata]	2.7743e-55	2.67e-53
c130486_g6	up	5.51133	Predicted: Elongation of very long chain fatty acids protein AAEL008004-like [Bombyx mori]	4.20696e-16	1.11e-14
c139858_g1	up	5.50103	-	5.15774e-14	1.18e-12
c115749_g2	up	5.49822	Hypothetical protein KGM_10254 [Danaus plexippus]	1.40835e-09	2.26e-08
c127793_g1	up	5.49231	-	8.61738e-153	4.82e-150
c78948_g1	up	5.49063	-	1.47631e-23	5.55e-22
c65233_g1	up	5.48844	Predicted: Uncharacterized protein LOC105693872 [Athalia rosae]	1.70585e-09	2.72e-08
c62329_g1	up	5.48769	Predicted: Zinc finger CW-type PWWP domain protein 1-like [Plutella xylostella]	6.46333e-36	3.74e-34
c64837_g1	up	5.4854	-	1.58855e-09	2.54e-08
c137174_g3	up	5.48376	Predicted: MORN repeat-containing protein 5-like [Bombyx mori]	3.83071e-16	1.01e-14
c121038_g1	up	5.48279	-	1.89362e-16	5.09e-15
c131536_g1	up	5.47041	Putative cohesin subunit [Heliconius melpomene]	1.24831e-55	1.21e-53
c158294_g1	up	5.47003	Predicted: Actin-85C-like [Bombyx mori]	1.81369e-09	2.89e-08
c114570_g1	up	5.46584	Hypothetical protein KGM_19044 [Danaus plexippus]	1.92623e-09	3.06e-08
c40831_g1	up	5.46335	-	1.04699e-13	2.35e-12
c109755_g1	up	5.45102	-	2.46396e-75	3.5e-73
c87770_g1	up	5.4358	Odorant binding protein [Calliphora stygia]	2.48304e-09	3.9e-08
c93398_g1	up	5.43567	Hypothetical protein FF38_03634 [Lucilia cuprina]	2.59281e-09	4.07e-08
c84156_g1	up	5.42735	-	2.80626e-09	4.39e-08
c89230_g1	up	5.42727	Putative vacuolar protein sorting 11 [Danaus plexippus]	2.5907e-09	4.07e-08
c108720_g1	up	5.41638	-	5.44268e-20	1.73e-18
c133577_g1	up	5.40828	Predicted: Uncharacterized protein LOC101736358 [Bombyx mori]	8.69505e-36	4.99e-34
c115578_g1	up	5.40694	NADH-ubiquinone oxidoreductase 20 kDa subunit precursor [Danaus plexippus]	6.80287e-18	1.97e-16
c96999_g1	up	5.40309	Cytochrome P450 CYP6B43 [Helicoverpa armigera]	3.56839e-143	1.69e-140
c132403_g2	up	5.4017	Putative kelch-like protein 10 [Danaus plexippus]	2.13001e-39	1.35e-37
c122279_g1	up	5.40124	-	1.13682e-24	4.49e-23
c115338_g1	up	5.38398	Hypothetical protein FF38_12009 [Lucilia cuprina]	5.74859e-09	8.7e-08
c92693_g1	up	5.37776	-	2.09855e-26	8.83e-25
c127540_g2	up	5.37545	Predicted: Putative fatty acyl-CoA reductase CG5065 [Bombyx mori]	6.08235e-53	5.44e-51
c114036_g1	up	5.36563	-	4.85374e-09	7.43e-08
c122283_g1	up	5.36481	Predicted: Uncharacterized protein LOC101735818 [Bombyx mori]	3.7216e-50	3.08e-48
c94202_g1	up	5.36384	MEK1 interacting protein 1 [Dictyostelium fasciculatum]	5.07535e-09	7.75e-08
c107254_g1	up	5.36332	Hypothetical protein KGM_18638 [Danaus plexippus]	2.20688e-13	4.85e-12
c93391_g1	up	5.3613	-	4.75335e-09	7.28e-08
c83979_g1	up	5.35263	Predicted: Dentin sialophosphoprotein-like [Plutella xylostella]	4.27544e-16	1.12e-14
c113220_g1	up	5.34636	Predicted: Uncharacterized protein LOC101743423 [Bombyx mori]	1.19823e-19	3.74e-18
c138186_g1	up	5.33978	Predicted: Uncharacterized protein LOC105842577 [Bombyx mori]	1.22113e-54	1.15e-52
c58004_g1	up	5.33089	Predicted: Uncharacterized protein LOC105846369 [Hydra vulgaris]	4.57226e-13	9.86e-12
c116788_g1	up	5.32892	Hypothetical protein KGM_00830 [Danaus plexippus]	2.49506e-23	9.31e-22
c113229_g1	up	5.328	-	5.8571e-11	1.07e-09
c87627_g1	up	5.32657	-	7.39289e-09	1.11e-07
c56238_g1	up	5.32534	Predicted: Uncharacterized protein LOC103309434 [Acyrthosiphon pisum]	6.37448e-09	9.61e-08
c56342_g1	up	5.32293	Predicted: RNA-directed DNA polymerase from mobile element jockey-like [Plutella xylostella]	2.33622e-21	8e-20
c103010_g1	up	5.31892	-	6.53658e-09	9.84e-08
c116766_g2	up	5.3141	-	7.1218e-09	1.07e-07
c164296_g1	up	5.29823	-	7.19275e-15	1.75e-13
c93126_g1	up	5.29789	Predicted: Uncharacterized protein LOC105842302 [Bombyx mori]	6.27683e-13	1.34e-11
c104526_g1	up	5.29782	NADH:ubiquinone dehydrogenase [Papilio xuthus]	1.13403e-18	3.39e-17
c119820_g1	up	5.28089	-	9.13235e-09	1.35e-07
c87173_g1	up	5.2808	Predicted: FUN14 domain-containing protein 1A-like [Bombyx mori]	1.05718e-08	1.55e-07
c61154_g1	up	5.27834	Predicted: Uncharacterized protein LOC101742028 [Bombyx mori]	9.65784e-09	1.42e-07
c65315_g1	up	5.27337	-	1.46179e-12	3.04e-11
c161652_g1	up	5.26973	-	1.33231e-08	1.94e-07
c106799_g1	up	5.26939	Predicted: Brachyurin-like [Athalia rosae]	1.06186e-08	1.56e-07
c52492_g1	up	5.26127	Predicted: Uncharacterized protein LOC105842289 [Bombyx mori]	1.24885e-08	1.82e-07
c57024_g1	up	5.25855	-	1.26879e-10	2.25e-09
c37583_g1	up	5.25759	Predicted: Heat shock protein beta-1-like [Bombyx mori]	1.26797e-10	2.25e-09
c88080_g1	up	5.25528	H+ transporting ATP synthase subunit d [Danaus plexippus]	2.61648e-12	5.33e-11
c138083_g4	up	5.25231	-	1.27058e-08	1.85e-07
c133577_g3	up	5.24938	-	1.42435e-08	2.06e-07
c116677_g1	up	5.24872	Hypothetical protein KGM_06655 [Danaus plexippus]	2.6909e-10	4.62e-09
c94573_g1	up	5.24804	Predicted: Dynein heavy chain 8, axonemal-like [Bombyx mori]	6.57289e-14	1.5e-12
c155631_g1	up	5.24689	-	1.29864e-08	1.89e-07
c114910_g1	up	5.2436	Beta-glucosidase precursor [Danaus plexippus]	7.63884e-38	4.67e-36
c168382_g1	up	5.2426	-	1.28352e-08	1.87e-07
c117331_g1	up	5.24107	-	2.94461e-12	5.98e-11
c73241_g1	up	5.24077	-	4.08819e-10	6.91e-09
c12192_g1	up	5.23837	-	1.36641e-08	1.98e-07
c96017_g1	up	5.23752	Hypothetical protein KGM_08288 [Danaus plexippus]	2.03766e-16	5.46e-15
c154737_g1	up	5.2374	-	1.54085e-08	2.22e-07
c30398_g1	up	5.23601	Predicted: Uncharacterized protein LOC101745843 [Bombyx mori]	1.4462e-08	2.09e-07
c164021_g1	up	5.23048	-	2.22105e-33	1.19e-31
c50123_g1	up	5.23044	Peritrophin-55 [Lucilia cuprina]	2.10652e-08	2.99e-07
c61601_g1	up	5.22944	-	1.7771e-08	2.54e-07
c116954_g1	up	5.22907	Organic cation transporter [Danaus plexippus]	5.75148e-24	2.21e-22
c60801_g1	up	5.2218	-	1.6719e-08	2.4e-07
c147518_g1	up	5.21139	Hypothetical protein FF38_04400 [Lucilia cuprina]	2.32558e-08	3.28e-07
c130948_g1	up	5.20546	Carboxypeptidase B [Danaus plexippus]	1.53138e-93	3.12e-91
c114660_g1	up	5.20488	-	2.68983e-08	3.77e-07
c119809_g1	up	5.20301	-	2.27189e-16	6.06e-15
c169831_g1	up	5.20239	Hypothetical protein KGM_14851 [Danaus plexippus]	2.41011e-08	3.4e-07
c119986_g1	up	5.1966	-	6.80031e-14	1.55e-12
c4294_g1	up	5.19456	Predicted: Heterochromatin protein 1-like [Musca domestica]	2.11703e-08	3e-07
c129770_g1	up	5.18386	Predicted: Uncharacterized protein LOC105387858 isoform X2 [Plutella xylostella]	1.65521e-48	1.32e-46
c107491_g1	up	5.17905	Hypothetical protein KGM_13426 [Danaus plexippus]	3.45035e-16	9.14e-15
c127540_g1	up	5.17794	Predicted: Fatty acyl-CoA reductase 1-like [Plutella xylostella]	3.14378e-68	3.91e-66
c97296_g1	up	5.17393	Hypothetical protein KGM_17405 [Danaus plexippus]	4.12843e-82	6.61e-80
c112299_g1	up	5.17148	Predicted: Uncharacterized protein LOC101736698 [Bombyx mori]	1.7064e-26	7.21e-25
c69521_g1	up	5.17117	-	2.74492e-77	4e-75
c25816_g1	up	5.16868	Predicted: Uncharacterized protein LOC101747042 [Bombyx mori]	2.4761e-08	3.49e-07
c111652_g1	up	5.16232	Predicted: MAR-binding filament-like protein 1 [Bombyx mori]	1.04726e-217	1.16e-214
c99260_g2	up	5.15954	Predicted: Coiled-coil domain-containing protein lobo [Bombyx mori]	3.20788e-10	5.48e-09
c101779_g1	up	5.15685	-	2.75769e-37	1.66e-35
c9573_g1	up	5.14884	Predicted: Uncharacterized protein LOC101739361 [Bombyx mori]	3.09386e-08	4.3e-07
c108266_g1	up	5.14534	-	8.07469e-16	2.1e-14
c93311_g1	up	5.1403	Unknown unsecreted protein [Papilio xuthus]	3.27215e-08	4.53e-07
c106265_g1	up	5.13366	Repat33 [Spodoptera exigua]	6.98429e-101	1.67e-98
c110229_g1	up	5.12908	Hypothetical protein KGM_19159 [Danaus plexippus]	5.74118e-10	9.59e-09
c61992_g1	up	5.12536	-	3.59383e-08	4.95e-07
c92310_g1	up	5.12394	Predicted: Uncharacterized protein LOC101737634 [Bombyx mori]	1.92675e-19	5.96e-18
c92877_g1	up	5.11494	Hypothetical protein KGM_02664 [Danaus plexippus]	1.08601e-13	2.44e-12
c126707_g2	up	5.11442	-	4.93458e-10	8.29e-09
c70887_g1	up	5.11242	Hypothetical protein KGM_00544 [Danaus plexippus]	4.96358e-08	6.71e-07
c110992_g1	up	5.10777	Predicted: Malate dehydrogenase, mitochondrial-like [Bombyx mori]	3.89325e-17	1.08e-15
c124908_g1	up	5.09937	-	4.6678e-08	6.33e-07
c95739_g1	up	5.09371	-	6.56066e-10	1.09e-08
c66475_g1	up	5.09346	-	4.51208e-08	6.14e-07
c115631_g1	up	5.09297	Predicted: Uncharacterized protein LOC101739235 [Bombyx mori]	6.97163e-10	1.15e-08
c124359_g2	up	5.08925	Predicted: OCIA domain-containing protein 1-like [Plutella xylostella]	3.26121e-20	1.05e-18
c104455_g1	up	5.08316	Predicted: Trypsin eta-like [Bombyx mori]	5.2718e-08	7.11e-07
c161214_g1	up	5.08079	-	5.44848e-08	7.32e-07
c73799_g1	up	5.08056	Predicted: Malate dehydrogenase, mitochondrial-like [Bombyx mori]	5.08894e-08	6.88e-07
c110781_g2	up	5.07756	-	5.44425e-08	7.32e-07
c166062_g1	up	5.07194	Predicted: Uncharacterized protein LOC105842302 [Bombyx mori]	5.44788e-08	7.32e-07
c94885_g1	up	5.06864	-	5.93181e-08	7.94e-07
c118922_g1	up	5.06835	-	1.28327e-20	4.21e-19
c129937_g2	up	5.06818	Predicted: Uncharacterized protein LOC100878185 [Megachile rotundata]	7.94108e-25	3.16e-23
c108369_g1	up	5.0653	Lactate dehydrogenase [Danaus plexippus]	1.03141e-48	8.28e-47
c109437_g1	up	5.06422	-	1.61321e-32	8.4e-31
c110679_g1	up	5.05966	Predicted: Uncharacterized protein LOC105388512 [Plutella xylostella]	6.18197e-08	8.27e-07
c73745_g1	up	5.05702	Predicted: Cytochrome c oxidase subunit 7C, mitochondrial-like isoform X1 [Bombyx mori]	6.31821e-08	8.44e-07
c125063_g1	up	5.05427	-	6.71157e-08	8.94e-07
c126580_g1	up	5.05384	Unc-5 [Danaus plexippus]	3.00646e-25	1.21e-23
c94060_g1	up	5.05125	-	9.99052e-15	2.41e-13
c152225_g1	up	5.0471	-	6.87361e-08	9.15e-07
c76562_g1	up	5.04663	Predicted: Uncharacterized protein LOC101739235 [Bombyx mori]	6.54271e-08	8.73e-07
c126846_g1	up	5.03877	Predicted: Carbonic anhydrase 2-like [Bombyx mori]	6.43503e-35	3.6e-33
c97477_g1	up	5.03871	Hypothetical protein KGM_16291 [Danaus plexippus]	2.13629e-10	3.71e-09
c107328_g1	up	5.03577	-	1.23413e-21	4.3e-20
c88976_g1	up	5.02603	Succinate dehydrogenase, cytochrome B small subunit [Danaus plexippus]	8.47589e-08	1.12e-06
c123888_g1	up	5.01978	Peripherin 2b [Danaus plexippus]	9.16172e-15	2.22e-13
c165658_g1	up	5.01741	Tubulin beta chain [Stylonychia lemnae]	8.42134e-08	1.11e-06
c45375_g1	up	5.01443	Predicted: Uncharacterized protein LOC101736361 isoform X1 [Bombyx mori]	8.79549e-08	1.16e-06
c78616_g1	up	5.01033	Phosphoglucomutase [Lucilia cuprina]	1.49636e-09	2.4e-08
c37094_g1	up	4.99998	-	9.6191e-08	1.26e-06
c101121_g1	up	4.99794	Predicted: Myosin-3-like [Tribolium castaneum]	2.50739e-09	3.94e-08
c111031_g1	up	4.97893	Predicted: 17-beta-hydroxysteroid dehydrogenase 13 [Bombyx mori]	6.02976e-16	1.57e-14
c116580_g1	up	4.97618	Predicted: Extracellular signal-regulated kinase 2-like [Plutella xylostella]	4.35975e-29	2.02e-27
c128917_g2	up	4.96886	Chitin binding domain 3 protein [Mamestra configurata]	8.16083e-141	3.68e-138
c120072_g1	up	4.95293	Predicted: Uncharacterized protein LOC101735867 [Bombyx mori]	6.21607e-26	2.58e-24
c101909_g2	up	4.95167	Hypothetical protein KGM_14389 [Danaus plexippus]	2.21696e-07	2.78e-06
c135321_g1	up	4.94763	-	1.54447e-07	1.98e-06
c125705_g3	up	4.94331	-	3.8876e-09	6e-08
c96366_g2	up	4.94035	-	5.58739e-14	1.28e-12
c173117_g1	up	4.9385	-	1.7438e-07	2.22e-06
c48733_g1	up	4.93842	Predicted: Alpha-crystallin B chain isoform X2 [Acyrthosiphon pisum]	2.18646e-22	7.88e-21
c136408_g2	up	4.93673	-	1.64626e-07	2.1e-06
c118554_g1	up	4.92816	Hypothetical protein KGM_11865 [Danaus plexippus]	1.14985e-14	2.76e-13
c136129_g1	up	4.92604	Predicted: Facilitated trehalose transporter Tret1-2 homolog [Bombyx mori]	1.28081e-59	1.34e-57
c51974_g1	up	4.92562	Hypothetical protein KGM_01569 [Danaus plexippus]	1.74278e-07	2.22e-06
c128772_g1	up	4.91984	Predicted: Uncharacterized protein LOC105380983 [Plutella xylostella]	3.28637e-08	4.55e-07
c104858_g2	up	4.90911	-	2.04678e-20	6.65e-19
c122121_g1	up	4.9051	Hypothetical protein KGM_12353 [Danaus plexippus]	2.0386e-07	2.57e-06
c12649_g1	up	4.90166	-	2.12414e-07	2.67e-06
c59956_g1	up	4.89806	Predicted: Uncharacterized protein LOC101740194 [Bombyx mori]	2.08864e-07	2.63e-06
c113855_g1	up	4.89358	Putative armadillo repeat containing 3 [Danaus plexippus]	1.16194e-10	2.07e-09
c104193_g2	up	4.89336	Predicted: Uncharacterized protein LOC101736409 [Bombyx mori]	2.28547e-07	2.87e-06
c164170_g1	up	4.89218	Uncharacterized protein C1orf194-like protein [Heliconius erato]	2.51699e-21	8.62e-20
c82997_g1	up	4.89126	-	6.06487e-09	9.16e-08
c9060_g1	up	4.88913	-	2.31274e-07	2.9e-06
c132210_g3	up	4.88038	-	5.94796e-09	8.99e-08
c101698_g1	up	4.87968	-	1.46659e-21	5.1e-20
c77927_g1	up	4.87847	Peritrophin tyPe-A domain protein 2 [Danaus plexippus]	6.30176e-09	9.51e-08
c115282_g1	up	4.87816	Mobility group protein 1B [Danaus plexippus]	2.47847e-07	3.1e-06
c93481_g1	up	4.87774	Protein anoxia up-regulated [Lucilia cuprina]	6.30712e-09	9.51e-08
c108531_g1	up	4.87242	-	2.71194e-07	3.37e-06
c2968_g1	up	4.86853	Hypothetical protein [Entamoeba dispar SAW760]	3.2499e-07	4.01e-06
c112234_g1	up	4.86673	-	1.06837e-08	1.57e-07
c118466_g1	up	4.86539	Predicted: Prestin isoform X1 [Bombyx mori]	6.81834e-09	1.02e-07
c82597_g1	up	4.86403	Hypothetical protein KGM_03692 [Danaus plexippus]	6.83782e-09	1.03e-07
c76332_g1	up	4.8628	-	3.53803e-07	4.35e-06
c86842_g1	up	4.85771	-	8.00665e-28	3.56e-26
c127959_g1	up	4.85566	Hypothetical protein KGM_06293 [Danaus plexippus]	2.13196e-176	1.58e-173
c146300_g1	up	4.85345	Hypothetical protein KGM_03231 [Danaus plexippus]	4.33257e-07	5.25e-06
c91925_g1	up	4.84753	-	9.10663e-12	1.78e-10
c133792_g1	up	4.84266	-	3.52354e-07	4.33e-06
c37153_g1	up	4.84159	Mariner transposase [Andrena erigeniae]	3.47211e-07	4.27e-06
c70271_g1	up	4.83822	Gag-pol polyprotein, partial [Lasius niger]	4.16698e-07	5.07e-06
c110_g1	up	4.83679	Hypothetical protein FF38_12009 [Lucilia cuprina]	3.67446e-07	4.51e-06
c108755_g1	up	4.83599	Predicted: Proteasome subunit beta type-2-like [Bombyx mori]	1.04498e-13	2.35e-12
c117856_g1	up	4.82869	Predicted: Fumarylacetoacetate hydrolase domain-containing protein 2-like [Plutella xylostella]	3.93295e-13	8.51e-12
c101499_g1	up	4.82685	-	4.13774e-20	1.33e-18
c106662_g1	up	4.82604	Predicted: Uncharacterized protein LOC105396120 [Plutella xylostella]	3.96958e-07	4.84e-06
c129842_g1	up	4.82552	-	3.81337e-07	4.67e-06
c64392_g2	up	4.82485	Hypothetical protein KGM_02664 [Danaus plexippus]	3.82058e-07	4.68e-06
c92421_g1	up	4.82314	Predicted: Uncharacterized protein LOC105842515 [Bombyx mori]	4.06232e-07	4.95e-06
c146020_g1	up	4.82134	-	3.98138e-07	4.86e-06
c107343_g1	up	4.82054	-	3.03479e-10	5.19e-09
c133577_g2	up	4.81731	Hypothetical protein KGM_14988 [Danaus plexippus]	1.37629e-47	1.08e-45
c102353_g1	up	4.81266	-	8.45962e-13	1.79e-11
c128774_g1	up	4.8104	-	2.52475e-260	3.58e-257
c122210_g1	up	4.80819	Predicted: V-type proton ATPase 116 kDa subunit a isoform 1-like [Bombyx mori]	1.81037e-26	7.64e-25
c109092_g1	up	4.80163	-	4.9819e-07	5.99e-06
c104193_g1	up	4.80136	Predicted: Uncharacterized protein LOC101736409 [Bombyx mori]	1.24698e-08	1.82e-07
c124428_g2	up	4.79976	Predicted: Uncharacterized protein LOC101744782 isoform X2 [Bombyx mori]	8.86206e-09	1.31e-07
c155679_g1	up	4.79624	Hypothetical protein KGM_04383 [Danaus plexippus]	4.83641e-07	5.83e-06
c107382_g1	up	4.79387	Hypothetical protein KGM_18638 [Danaus plexippus]	6.50411e-24	2.49e-22
c114960_g1	up	4.79226	-	2.55007e-36	1.49e-34
c121144_g1	up	4.78817	-	3.18819e-42	2.19e-40
c39966_g1	up	4.78599	-	5.49928e-07	6.57e-06
c119382_g2	up	4.7808	Predicted: Uncharacterized protein LOC101738362 [Bombyx mori]	1.6239e-17	4.6e-16
c89495_g1	up	4.77961	-	9.92767e-22	3.47e-20
c106826_g1	up	4.77876	-	1.72567e-16	4.65e-15
c40138_g1	up	4.77307	-	1.71255e-08	2.45e-07
c114084_g1	up	4.77202	-	3.59288e-11	6.69e-10
c109583_g1	up	4.76566	-	5.93723e-07	7.06e-06
c87790_g1	up	4.75919	-	5.89249e-07	7.01e-06
c124351_g1	up	4.75529	Predicted: Monocarboxylate transporter 1-like isoform X1 [Bombyx mori]	1.05876e-18	3.18e-17
c128772_g2	up	4.75423	-	4.88039e-11	8.98e-10
c137138_g1	up	4.75244	-	3.94358e-60	4.19e-58
c80707_g1	up	4.74907	-	6.95051e-07	8.18e-06
c82271_g1	up	4.74805	-	7.35875e-07	8.63e-06
c103751_g1	up	4.74698	-	6.72496e-07	7.93e-06
c164160_g1	up	4.74484	Predicted: Facilitated trehalose transporter Tret1-2 homolog [Bombyx mori]	6.89216e-07	8.11e-06
c109577_g1	up	4.74293	Predicted: Uncharacterized protein LOC101738814 [Bombyx mori]	9.9935e-18	2.86e-16
c85563_g1	up	4.74248	-	8.46441e-07	9.84e-06
c159985_g1	up	4.73903	Hypothetical protein FF38_13257 [Lucilia cuprina]	7.21427e-07	8.47e-06
c120937_g1	up	4.73897	-	9.70487e-27	4.14e-25
c106290_g1	up	4.73793	Hypothetical protein KGM_13035 [Danaus plexippus]	2.56897e-44	1.84e-42
c116293_g1	up	4.735	-	3.68313e-24	1.43e-22
c56563_g1	up	4.73323	Predicted: Glucose dehydrogenase [FAD, quinone] [Musca domestica]	8.00572e-07	9.34e-06
c119482_g2	up	4.73171	Hypothetical protein KGM_08772 [Danaus plexippus]	2.21658e-16	5.92e-15
c96366_g1	up	4.73051	-	1.30022e-09	2.1e-08
c64392_g1	up	4.72323	Hypothetical protein KGM_02664 [Danaus plexippus]	1.13386e-06	1.3e-05
c143990_g1	up	4.72279	-	7.94966e-07	9.28e-06
c140758_g1	up	4.71944	-	8.67017e-07	1.01e-05
c16572_g1	up	4.71519	Similar to CG32196 [Papilio xuthus]	8.13262e-07	9.48e-06
c123987_g1	up	4.71515	Predicted: Uncharacterized protein LOC101737648 [Bombyx mori]	1.41728e-20	4.64e-19
c110944_g1	up	4.70858	Predicted: Uncharacterized protein LOC105392515 [Plutella xylostella]	2.08845e-20	6.78e-19
c107940_g1	up	4.70801	-	1.96274e-31	9.81e-30
c95684_g2	up	4.70509	Putative three prime repair exonuclease 1 [Danaus plexippus]	5.61928e-15	1.38e-13
c78676_g1	up	4.70469	-	8.84948e-07	1.03e-05
c1234_g1	up	4.70409	Predicted: Uncharacterized protein LOC101736409 [Bombyx mori]	9.61171e-07	1.11e-05
c32018_g1	up	4.69579	Hypothetical protein KGM_19372 [Danaus plexippus]	9.48638e-07	1.1e-05
c130274_g1	up	4.69548	Serine protease 40 [Mamestra configurata]	2.16265e-59	2.25e-57
c158220_g1	up	4.69449	Predicted: Uncharacterized protein LOC101737118 [Bombyx mori]	3.07312e-22	1.1e-20
c76946_g2	up	4.69441	-	9.53248e-07	1.1e-05
c118667_g1	up	4.69228	Predicted: Carbonic anhydrase 1-like [Bombyx mori]	6.9012e-14	1.57e-12
c63775_g2	up	4.69083	Hypothetical protein FF38_11680 [Lucilia cuprina]	1.04342e-06	1.2e-05
c110400_g1	up	4.69049	Hypothetical protein KGM_02790 [Danaus plexippus]	3.96254e-11	7.35e-10
c126555_g1	up	4.68694	Predicted: Uncharacterized protein LOC101736481 [Bombyx mori]	2.43873e-28	1.11e-26
c94481_g1	up	4.68444	-	1.83731e-12	3.79e-11
c138553_g2	up	4.68282	Predicted: Mucin-17-like [Plutella xylostella]	1.52856e-94	3.16e-92
c106022_g1	up	4.68234	Predicted: Uncharacterized protein LOC101738841 [Bombyx mori]	1.16417e-06	1.33e-05
c170979_g1	up	4.68001	-	1.27161e-23	4.8e-22
c104127_g1	up	4.67139	Hypothetical protein KGM_01810 [Danaus plexippus]	1.50244e-12	3.12e-11
c108497_g1	up	4.67105	-	1.11035e-06	1.27e-05
c74391_g1	up	4.66923	-	1.24213e-06	1.41e-05
c120006_g2	up	4.66527	Kynureninase [Bombyx mori]	8.19799e-11	1.48e-09
c114610_g1	up	4.66526	Abdominal A isoform L [Bombyx mori]	7.10238e-20	2.24e-18
c141789_g1	up	4.66475	-	1.24199e-06	1.41e-05
c95835_g1	up	4.66085	Predicted: Tetraspanin-1-like [Bombyx mori]	3.91652e-27	1.7e-25
c112290_g1	up	4.65894	Hypothetical protein KGM_00412 [Danaus plexippus]	5.34286e-42	3.63e-40
c139426_g2	up	4.65014	Predicted: Cubilin-like [Plutella xylostella]	6.72467e-08	8.96e-07
c91714_g1	up	4.64931	Hypothetical protein KGM_19898 [Danaus plexippus]	1.33764e-59	1.39e-57
c122596_g1	up	4.64735	-	4.80652e-15	1.19e-13
c127765_g2	up	4.64427	-	1.91994e-06	2.12e-05
c141174_g1	up	4.64286	-	1.33175e-06	1.51e-05
c99576_g1	up	4.64134	-	4.67005e-15	1.16e-13
c131251_g1	up	4.63832	-	6.71609e-99	1.53e-96
c133486_g2	up	4.63812	-	2.32837e-21	7.98e-20
c60747_g1	up	4.63283	-	1.43766e-06	1.62e-05
c78069_g1	up	4.62658	-	1.6157e-06	1.8e-05
c98481_g1	up	4.62576	Putative forkhead box protein [Danaus plexippus]	3.21158e-10	5.48e-09
c101539_g1	up	4.62411	-	1.5823e-06	1.77e-05
c115749_g3	up	4.62331	Hypothetical protein KGM_10254 [Danaus plexippus]	2.14596e-10	3.72e-09
c136792_g2	up	4.62238	-	1.61429e-06	1.8e-05
c110781_g1	up	4.61379	-	1.78539e-06	1.98e-05
c126637_g5	up	4.61308	-	8.03556e-79	1.2e-76
c107695_g1	up	4.6129	-	9.50396e-22	3.33e-20
c102072_g1	up	4.61001	Predicted: NADH dehydrogenase [ubiquinone] 1 alpha subcomplex subunit 6-like [Bombyx mori]	2.00155e-11	3.81e-10
c125061_g1	up	4.60339	-	0	0
c152118_g1	up	4.60013	Predicted: Uncharacterized protein LOC101745282 [Bombyx mori]	1.83282e-06	2.03e-05
c113902_g1	up	4.59661	Trypsinogen-like protein 1 [Manduca sexta]	3.77816e-152	2.08e-149
c79907_g1	up	4.59286	Predicted: Uncharacterized protein LOC105383034 [Plutella xylostella]	2.98998e-12	6.07e-11
c167037_g1	up	4.59103	Hypothetical protein KGM_17348 [Danaus plexippus]	2.07889e-06	2.28e-05
c85272_g1	up	4.58919	-	3.00242e-19	9.23e-18
c121240_g1	up	4.58669	-	6.48534e-14	1.48e-12
c119561_g1	up	4.57674	-	2.80867e-10	4.82e-09
c116703_g1	up	4.57258	Predicted: Uncharacterized protein LOC101742045 isoform X1 [Bombyx mori]	2.15319e-06	2.36e-05
c115576_g1	up	4.56799	-	1.29655e-11	2.5e-10
c92778_g2	up	4.56779	Predicted: Sodium/potassium-transporting ATPase subunit alpha-2-like [Plutella xylostella]	5.09668e-09	7.78e-08
c78437_g1	up	4.56498	Predicted: Uncharacterized protein LOC101745458 [Bombyx mori]	2.27831e-06	2.49e-05
c103060_g1	up	4.56277	-	2.51705e-06	2.73e-05
c118827_g2	up	4.56244	-	2.39293e-06	2.6e-05
c106295_g1	up	4.56238	-	2.78104e-10	4.77e-09
c112223_g1	up	4.54985	-	1.82554e-07	2.32e-06
c96677_g1	up	4.54264	-	2.72931e-06	2.95e-05
c67139_g1	up	4.54008	-	6.42621e-11	1.17e-09
c129693_g1	up	4.5393	Predicted: Low quality protein: Uncharacterized protein LOC101745803 [Bombyx mori]	8.33594e-47	6.4e-45
c100633_g1	up	4.53918	-	3.01962e-06	3.24e-05
c124671_g2	up	4.53687	-	3.41907e-10	5.82e-09
c166706_g1	up	4.53408	Predicted: General transcription factor II-I repeat domain-containing protein 2B-like, partial [Diaphorina citri]	3.26925e-06	3.48e-05
c126439_g1	up	4.53111	Alpha amylase [Danaus plexippus]	4.07403e-185	3.34e-182
c123282_g2	up	4.53027	Predicted: ATP synthase subunit beta, mitochondrial-like isoform X1 [Bombyx mori]	8.06414e-86	1.39e-83
c92778_g1	up	4.52837	Putative CBR-EAT-6 protein [Danaus plexippus]	3.30035e-06	3.52e-05
c46992_g1	up	4.50871	Reverse transcriptase [Lasius niger]	3.59826e-06	3.82e-05
c93258_g1	up	4.50402	-	3.45588e-06	3.67e-05
c126167_g5	up	4.49871	-	3.60674e-06	3.82e-05
c106948_g1	up	4.49797	-	3.6147e-06	3.83e-05
c26003_g1	up	4.49532	-	3.65752e-06	3.87e-05
c116483_g1	up	4.49277	Predicted: Glycerophosphodiester phosphodiesterase GDPD6-like [Bombyx mori]	3.40116e-83	5.54e-81
c128265_g2	up	4.49105	Predicted: Low quality protein: 2-oxoglutarate dehydrogenase, mitochondrial-like [Bombyx mori]	9.67902e-157	5.7e-154
c130832_g3	up	4.4879	Predicted: Monocarboxylate transporter 9-like [Bombyx mori]	1.97968e-107	5.33e-105
c79551_g1	up	4.48589	Predicted: Protein transport Protein Sec61 gamma-2 subunit [Ceratitis capitata]	1.37498e-08	2e-07
c108023_g1	up	4.48477	-	3.68978e-21	1.25e-19
c126833_g1	up	4.47879	Predicted: Uncharacterized protein LOC105391412 [Plutella xylostella]	5.0446e-08	6.82e-07
c116845_g2	up	4.47746	-	8.30264e-31	4.07e-29
c154662_g1	up	4.47509	-	4.72311e-06	4.92e-05
c75621_g1	up	4.47386	-	4.12748e-06	4.34e-05
c129513_g3	up	4.47254	-	1.86123e-08	2.65e-07
c57100_g1	up	4.47065	-	4.25783e-06	4.47e-05
c61135_g1	up	4.47	-	4.6464e-06	4.85e-05
c121397_g4	up	4.4679	-	8.55888e-10	1.4e-08
c37389_g2	up	4.46686	Hypothetical protein KGM_08772 [Danaus plexippus]	4.41249e-06	4.62e-05
c94768_g1	up	4.46581	Neutral lipase [Helicoverpa armigera]	1.01722e-52	9.04e-51
c79786_g1	up	4.46332	SP1 [Spodoptera litura]	7.24497e-200	6.62e-197
c39109_g1	up	4.46328	Small heat shock protein 19-7 [Chilo suppressalis]	7.92224e-48	6.22e-46
c122354_g2	up	4.4619	Hypothetical protein X777_08108 [Cerapachys biroi]	1.01996e-10	1.83e-09
c112481_g1	up	4.45924	-	5.85166e-29	2.7e-27
c135913_g2	up	4.45852	-	7.34733e-12	1.44e-10
c37693_g1	up	4.45617	-	5.25204e-06	5.43e-05
c65535_g2	up	4.44719	-	5.20969e-06	5.39e-05
c40458_g1	up	4.44697	-	5.45589e-06	5.63e-05
c119104_g1	up	4.44344	-	1.16892e-19	3.65e-18
c112392_g2	up	4.44169	-	3.52e-07	4.33e-06
c104917_g1	up	4.43724	Pyruvate dehydrogenase [Bombyx mori]	3.39124e-17	9.42e-16
c42795_g1	up	4.43517	Predicted: Myrosinase 1-like [Bombyx mori]	2.4636e-10	4.26e-09
c114532_g1	up	4.43401	Glutathione S-transferases 1-1 [Lucilia sericata]	3.87671e-07	4.74e-06
c132294_g4	up	4.43324	-	5.40302e-06	5.58e-05
c121760_g1	up	4.43275	Predicted: UPF0605 protein CG18335-like [Bombyx mori]	3.31896e-24	1.29e-22
c129273_g1	up	4.43112	-	1.07558e-31	5.46e-30
c133060_g3	up	4.42993	Predicted: Protein I'm not dead yet-like [Bombyx mori]	8.71837e-53	7.76e-51
c83614_g1	up	4.42833	Predicted: Uncharacterized protein LOC101744382 [Bombyx mori]	3.52616e-13	7.64e-12
c116951_g2	up	4.42754	-	6.3208e-06	6.45e-05
c30373_g1	up	4.42605	Beta-glucosidase precursor [Spodoptera frugiperda]	6.26159e-13	1.34e-11
c83359_g1	up	4.42084	-	6.15137e-06	6.29e-05
c112185_g1	up	4.41959	-	4.22624e-07	5.13e-06
c113531_g1	up	4.41787	-	1.82385e-14	4.31e-13
c94346_g1	up	4.41773	Predicted: Uncharacterized protein LOC105842372 [Bombyx mori]	4.18493e-07	5.09e-06
c138408_g1	up	4.41613	Predicted: Uncharacterized protein LOC101735788 [Bombyx mori]	1.41028e-15	3.61e-14
c58546_g1	up	4.40882	Putative sperm associated antigen 17 [Danaus plexippus]	2.914e-10	4.99e-09
c122819_g1	up	4.40414	Predicted: Uncharacterized protein LOC105841802 [Bombyx mori]	1.44965e-12	3.02e-11
c154295_g1	up	4.40238	-	6.70241e-06	6.81e-05
c120990_g5	up	4.40221	-	6.70793e-06	6.81e-05
c9579_g1	up	4.40059	Subunit VIb of cytochrome c oxidase [Danaus plexippus]	1.65634e-09	2.64e-08
c94292_g1	up	4.40001	-	6.57269e-06	6.69e-05
c102377_g1	up	4.39843	-	6.69271e-06	6.8e-05
c70353_g1	up	4.39749	Hypothetical protein KGM_11826 [Danaus plexippus]	2.42148e-12	4.94e-11
c98102_g1	up	4.39489	-	7.00547e-06	7.1e-05
c97907_g1	up	4.38919	Hypothetical protein KGM_10943 [Danaus plexippus]	7.3165e-06	7.39e-05
c104106_g1	up	4.38816	-	6.59175e-07	7.78e-06
c62837_g1	up	4.38625	Predicted: Uncharacterized protein LOC101741650 [Bombyx mori]	6.16276e-08	8.24e-07
c126574_g1	up	4.38459	Hypothetical protein RF55_11217 [Lasius niger]	1.34744e-16	3.65e-15
c78616_g2	up	4.38372	Arginine kinase [Lucilia cuprina]	3.93575e-14	9.09e-13
c114239_g1	up	4.38202	-	6.12445e-07	7.26e-06
c60934_g3	up	4.37761	Calcium-transporting atpase sarcoplasmic/endoplasmic reticulum type [Lucilia cuprina]	8.5736e-08	1.13e-06
c61919_g1	up	4.3761	Predicted: Uncharacterized protein LOC105385484 [Plutella xylostella]	5.45098e-12	1.08e-10
c125094_g1	up	4.37576	-	1.48945e-85	2.56e-83
c123422_g1	up	4.37387	Predicted: Uncharacterized protein LOC101742592 [Bombyx mori]	2.06633e-10	3.59e-09
c133465_g1	up	4.37378	-	8.93032e-06	8.91e-05
c131052_g2	up	4.37165	-	2.21405e-17	6.23e-16
c107487_g1	up	4.36751	-	8.25141e-06	8.27e-05
c133197_g1	up	4.36091	Predicted: Organic cation transporter protein-like isoform X2 [Bombyx mori]	2.52173e-102	6.14e-100
c71487_g2	up	4.35976	-	9.11876e-06	9.08e-05
c127222_g1	up	4.35973	Predicted: Uncharacterized protein LOC101744261 [Bombyx mori]	4.32491e-18	1.26e-16
c134793_g2	up	4.35808	Predicted: DC-STAMP domain-containing protein 2-like [Plutella xylostella]	4.7004e-21	1.58e-19
c172491_g1	up	4.35416	-	1.02434e-05	0.000101133
c123482_g1	up	4.35193	-	3.6688e-10	6.23e-09
c61536_g1	up	4.35177	-	4.06748e-09	6.26e-08
c101407_g2	up	4.35107	Predicted: Calexcitin-2 [Plutella xylostella]	4.03657e-12	8.12e-11
c123704_g1	up	4.35097	Hypothetical protein KGM_03208 [Danaus plexippus]	2.71644e-27	1.18e-25
c94847_g1	up	4.34966	-	7.30375e-08	9.7e-07
c136218_g3	up	4.34848	Putative oxysterol-binding protein 3 [Danaus plexippus]	8.76991e-16	2.27e-14
c103109_g1	up	4.34761	Hypothetical protein KGM_21634 [Danaus plexippus]	1.47212e-11	2.82e-10
c139099_g2	up	4.34728	-	9.71874e-06	9.63e-05
c112427_g1	up	4.34311	-	1.84286e-07	2.34e-06
c119945_g1	up	4.3422	-	1.04358e-07	1.36e-06
c80557_g1	up	4.33083	Hypothetical protein FF38_05723 [Lucilia cuprina]	1.02911e-05	0.000101528
c3253_g1	up	4.33014	-	1.07276e-05	0.000105559
c121175_g2	up	4.32916	Predicted: Leucine-rich repeat-containing protein 56 [Bombyx mori]	1.85222e-16	4.98e-15
c136990_g3	up	4.32377	Hypothetical protein FF38_05414 [Lucilia cuprina]	1.12246e-05	0.000110109
c116919_g1	up	4.32321	-	1.64376e-07	2.1e-06
c131398_g3	up	4.32206	Predicted: Uncharacterized protein LOC101740955 [Bombyx mori]	1.07135e-29	5.06e-28
c6460_g1	up	4.31986	Predicted: 40S ribosomal protein S27 [Musca domestica]	1.15261e-08	1.69e-07
c101782_g1	up	4.31966	Putative non-metastatic cells 5 protein [Danaus plexippus]	1.51132e-09	2.42e-08
c102313_g1	up	4.31896	Pol polyprotein [Lasius niger]	1.08329e-05	0.00010645
c102187_g1	up	4.31361	-	1.26797e-05	0.00012297
c124800_g1	up	4.31315	-	7.15212e-11	1.3e-09
c28467_g1	up	4.31219	-	1.15497e-05	0.000112796
c88312_g1	up	4.31169	-	1.17367e-05	0.000114524
c101220_g1	up	4.30712	Predicted: Uncharacterized protein LOC101738863 [Bombyx mori]	8.35064e-08	1.1e-06
c170552_g1	up	4.30547	-	1.21934e-05	0.000118645
c97041_g1	up	4.30351	Hypothetical protein FF38_10696 [Lucilia cuprina]	1.23212e-05	0.000119772
c125165_g1	up	4.30109	-	4.44387e-11	8.2e-10
c96435_g1	up	4.29546	Predicted: Uncharacterized protein LOC105841238 [Bombyx mori]	1.90971e-07	2.42e-06
c100916_g1	up	4.29201	-	1.29736e-05	0.000125566
c73069_g1	up	4.29109	Hypothetical protein KGM_17475 [Danaus plexippus]	1.18384e-06	1.35e-05
c116764_g3	up	4.29087	-	1.01289e-16	2.76e-15
c132485_g1	up	4.28971	Predicted: Dual specificity protein phosphatase CDC14B-like [Bombyx mori]	1.80405e-39	1.15e-37
c122336_g1	up	4.28931	-	1.25119e-08	1.83e-07
c57666_g1	up	4.28843	-	1.61271e-05	0.000153831
c92877_g2	up	4.28561	Hypothetical protein KGM_02664 [Danaus plexippus]	3.57312e-08	4.92e-07
c138323_g2	up	4.28514	-	1.00981e-07	1.32e-06
c27008_g1	up	4.2846	Seminal fluid protein HACP037 [Heliconius melpomene]	1.36173e-05	0.000131326
c13778_g1	up	4.28415	Predicted: Lipase-1 isoform X1 [Bombyx mori]	1.44689e-15	3.71e-14
c125529_g1	up	4.28274	-	2.38848e-07	2.99e-06
c122287_g1	up	4.27896	-	1.00462e-08	1.48e-07
c116845_g1	up	4.27504	Predicted: Putative fatty acyl-CoA reductase CG5065 [Bombyx mori]	2.55549e-172	1.78e-169
c123388_g1	up	4.2746	Hypothetical protein KGM_02606 [Danaus plexippus]	5.65719e-23	2.08e-21
c73904_g1	up	4.2742	Vacuolar ATP synthase subunit D [Danaus plexippus]	1.09925e-07	1.43e-06
c119362_g3	up	4.27223	THAP domain-containing protein [Cerapachys biroi]	1.26156e-06	1.43e-05
c109601_g3	up	4.27179	-	1.62386e-05	0.000154746
c115391_g1	up	4.26936	Predicted: Uncharacterized protein LOC101741999 isoform X1 [Bombyx mori]	1.73925e-05	0.000164813
c140578_g1	up	4.26387	-	1.54009e-05	0.000147417
c111511_g1	up	4.26118	Predicted: Transmembrane protein 136-like [Bombyx mori]	2.59921e-14	6.08e-13
c75580_g1	up	4.26053	Predicted: Uncharacterized protein LOC105841905 [Bombyx mori]	7.94518e-12	1.56e-10
c92723_g1	up	4.25948	-	1.7198e-05	0.000163125
c102613_g1	up	4.25858	Predicted: Phospholipid scramblase 1-like [Plutella xylostella]	1.26801e-11	2.44e-10
c138196_g4	up	4.25648	-	1.89836e-09	3.02e-08
c136545_g4	up	4.25077	Predicted: Uncharacterized protein LOC105841973 [Bombyx mori]	4.14895e-16	1.09e-14
c111102_g1	up	4.24838	-	1.14107e-09	1.85e-08
c101654_g3	up	4.24799	-	1.58469e-06	1.77e-05
c113770_g1	up	4.24778	-	1.50471e-07	1.93e-06
c101846_g1	up	4.24738	Nucleoplasmin-like protein [Lucilia cuprina]	1.88219e-07	2.39e-06
c65500_g2	up	4.24006	-	2.00692e-05	0.000188002
c96287_g2	up	4.23846	Alpha-actinin, sarcomeric, partial [Lucilia cuprina]	2.68527e-07	3.34e-06
c32943_g1	up	4.23826	-	1.86833e-05	0.000176015
c126347_g1	up	4.23467	-	5.95533e-109	1.66e-106
c107514_g1	up	4.23255	-	2.59086e-91	5.02e-89
c158275_g1	up	4.23059	Catalase isozyme 2 [Capsaspora owczarzaki ATCC 30864]	6.38338e-09	9.62e-08
c109480_g2	up	4.22973	-	1.87615e-05	0.00017669
c61022_g1	up	4.2293	-	1.9922e-05	0.000186755
c104897_g1	up	4.22897	-	2.0531e-05	0.000191943
c65535_g1	up	4.2274	-	1.88221e-06	2.08e-05
c126446_g1	up	4.22696	Hypothetical protein KGM_10725 [Danaus plexippus]	5.66584e-18	1.64e-16
c1207_g1	up	4.22692	-	1.98434e-05	0.000186085
c119024_g1	up	4.22635	Predicted: Peroxisomal N(1)-acetyl-spermine/spermidine oxidase-like [Bombyx mori]	2.28417e-49	1.86e-47
c108380_g1	up	4.22425	Hypothetical protein KGM_05785 [Danaus plexippus]	1.0878e-23	4.12e-22
c116554_g1	up	4.22409	Predicted: Uncharacterized protein LOC101739476 [Bombyx mori]	5.65383e-09	8.57e-08
c152031_g1	up	4.22176	Hypothetical protein KGM_11759 [Danaus plexippus]	1.94418e-05	0.000182663
c95518_g1	up	4.2212	-	2.00372e-05	0.000187747
c45864_g1	up	4.21738	Esterase ybff [Danaus plexippus]	2.66076e-09	4.17e-08
c117494_g1	up	4.21712	-	1.8752e-07	2.38e-06
c116545_g1	up	4.21586	Predicted: Lebercilin-like protein [Bombyx mori]	1.46766e-13	3.26e-12
c114628_g1	up	4.21573	-	1.98804e-36	1.17e-34
c70456_g1	up	4.21151	-	2.13567e-05	0.00019903
c133575_g4	up	4.21074	-	1.89871e-25	7.74e-24
c132306_g1	up	4.21042	-	1.27044e-36	7.5e-35
c47643_g1	up	4.21016	Enolase [Lucilia cuprina]	2.46412e-08	3.47e-07
c99801_g1	up	4.20512	-	2.43164e-05	0.000224037
c73399_g1	up	4.20315	NADH dehydrogenase [Papilio xuthus]	2.45057e-06	2.66e-05
c109776_g1	up	4.19908	Predicted: Tektin-1 [Bombyx mori]	8.99559e-20	2.83e-18
c120074_g2	up	4.19845	-	2.65036e-25	1.07e-23
c111540_g1	up	4.19691	-	2.3201e-05	0.000214682
c122355_g1	up	4.19523	Predicted: Fumarylacetoacetate hydrolase domain-containing protein 2-like [Bombyx mori]	3.58803e-29	1.67e-27
c114996_g1	up	4.19441	-	2.66887e-06	2.89e-05
c39191_g1	up	4.19226	-	2.28779e-05	0.000211963
c130948_g2	up	4.19195	-	1.50351e-24	5.91e-23
c27360_g1	up	4.19132	-	2.41466e-06	2.63e-05
c86413_g1	up	4.19048	-	2.44956e-05	0.000225505
c12428_g1	up	4.19029	-	2.32107e-05	0.000214721
c126975_g2	up	4.18937	-	2.37009e-05	0.00021895
c133517_g4	up	4.18813	-	2.39252e-05	0.000220791
c9784_g1	up	4.18761	-	2.62999e-13	5.75e-12
c29516_g1	up	4.18716	-	2.49186e-05	0.000229075
c56560_g1	up	4.18704	-	2.40436e-05	0.000221729
c127144_g3	up	4.18704	-	2.40436e-05	0.000221729
c10594_g1	up	4.18704	-	2.40436e-05	0.000221729
c84114_g1	up	4.18607	-	2.88801e-12	5.87e-11
c136612_g1	up	4.18573	-	2.50998e-07	3.14e-06
c126282_g2	up	4.18544	-	9.98349e-08	1.31e-06
c166819_g1	up	4.18351	-	2.67252e-05	0.000244421
c9370_g1	up	4.18099	Predicted: Cytochrome c oxidase subunit 6A, mitochondrial [Musca domestica]	2.46062e-05	0.000226496
c90946_g1	up	4.18074	-	2.47316e-05	0.000227519
c56770_g1	up	4.17797	Predicted: Altered inheritance of mitochondria protein 3-like [Bactrocera dorsalis]	3.82633e-08	5.25e-07
c82135_g1	up	4.17408	-	3.3498e-07	4.13e-06
c116279_g1	up	4.17374	-	4.33773e-10	7.31e-09
c114434_g1	up	4.17374	-	2.66861e-06	2.89e-05
c47618_g1	up	4.17372	-	2.89728e-05	0.000263154
c98829_g1	up	4.17036	-	3.91993e-10	6.63e-09
c97704_g1	up	4.16745	-	3.12763e-06	3.35e-05
c119585_g1	up	4.16318	Hypothetical protein KGM_03618 [Danaus plexippus]	1.92775e-17	5.45e-16
c171778_g1	up	4.16019	Thioredoxin reductase 1, mitochondrial [Lucilia cuprina]	2.79779e-05	0.000254847
c167086_g1	up	4.16019	-	2.79779e-05	0.000254847
c101462_g1	up	4.15893	-	6.43871e-07	7.61e-06
c136545_g3	up	4.1588	Hypothetical protein KGM_06524 [Danaus plexippus]	7.50696e-18	2.16e-16
c82657_g1	up	4.15494	Predicted: Protein tilB [Bombyx mori]	1.53619e-08	2.21e-07
c122871_g2	up	4.14969	-	3.14787e-06	3.37e-05
c112000_g1	up	4.14941	-	2.94157e-05	0.000266871
c115725_g2	up	4.14799	-	3.12088e-05	0.000281755
c106799_g2	up	4.14773	Hypothetical protein PANDA_013482, partial [Ailuropoda melanoleuca]	2.95068e-05	0.000267545
c126113_g2	up	4.14669	-	9.69914e-28	4.3e-26
c120866_g1	up	4.14549	-	2.08494e-15	5.28e-14
c138502_g1	up	4.1452	-	1.25796e-22	4.58e-21
c97721_g1	up	4.13581	Putative lipopolysaccharide-induced transcription factor regulating tumor necrosis factor alpha [Danaus plexippus]	2.69255e-11	5.06e-10
c117363_g1	up	4.13174	RecName: Full=Trypsin, alkaline C; Flags: Precursor [Manduca sexta]	0	0
c136278_g1	up	4.13127	Predicted: Uncharacterized protein LOC101735536 [Bombyx mori]	7.38305e-10	1.22e-08
c121941_g1	up	4.13104	-	1.54748e-10	2.72e-09
c49589_g1	up	4.1304	-	4.19969e-05	0.000370067
c117314_g2	up	4.13036	-	3.99976e-07	4.88e-06
c116337_g1	up	4.12988	-	3.39718e-19	1.04e-17
c132255_g2	up	4.12956	Putative glutamine rich 2-like protein [Danaus plexippus]	6.44115e-15	1.58e-13
c115593_g1	up	4.12655	Predicted: Dihydrolipoyllysine-residue succinyltransferase component of 2-oxoglutarate dehydrogenase complex, mitochondrial isoform X2 [Bombyx mori]	1.45674e-84	2.45e-82
c73986_g1	up	4.12649	Predicted: Facilitated trehalose transporter Tret1-like [Plutella xylostella]	3.61513e-05	0.000322238
c55258_g1	up	4.12649	Predicted: UDP-glucose 4-epimerase-like [Aplysia californica]	3.61513e-05	0.000322238
c108948_g1	up	4.12602	-	1.38019e-13	3.07e-12
c112629_g1	up	4.12319	Predicted: Ommochrome-binding protein-like [Bombyx mori]	1.74759e-08	2.5e-07
c80642_g1	up	4.11822	-	3.63673e-05	0.000323982
c122199_g1	up	4.11365	-	1.89448e-16	5.09e-15
c118670_g1	up	4.10987	Hypothetical protein KGM_11418 [Danaus plexippus]	6.58297e-13	1.4e-11
c113681_g1	up	4.10704	-	4.40431e-05	0.000386596
c133401_g4	up	4.10299	-	2.67382e-31	1.33e-29
c115614_g1	up	4.10104	Predicted: Sperm flagellar protein 1-like [Bombyx mori]	6.31839e-06	6.45e-05
c127154_g2	up	4.10058	-	1.24893e-31	6.32e-30
c60071_g1	up	4.09792	-	4.69646e-06	4.89e-05
c49280_g1	up	4.09466	Fatty acid synthase 1, partial [Helicoverpa assulta]	7.95715e-40	5.12e-38
c88317_g1	up	4.09453	Small heat shock protein [Antheraea yamamai]	2.72147e-22	9.75e-21
c95742_g1	up	4.0913	-	9.11663e-05	0.000751954
c62492_g1	up	4.08888	-	9.85066e-13	2.07e-11
c101534_g1	up	4.08101	-	4.43234e-05	0.000388885
c62350_g1	up	4.08088	Hypothetical protein FF38_09370 [Lucilia cuprina]	4.40371e-05	0.000386586
c115871_g1	up	4.07885	-	9.83113e-10	1.6e-08
c96806_g1	up	4.07882	Predicted: Uncharacterized protein LOC101741099 [Bombyx mori]	8.82488e-07	1.02e-05
c154644_g1	up	4.07239	Hypothetical protein FF38_05319 [Lucilia cuprina]	4.66276e-05	0.000407571
c112770_g1	up	4.06739	-	6.51052e-08	8.69e-07
c80056_g1	up	4.06385	-	4.9246e-05	0.0004289
c115313_g1	up	4.06254	Predicted: E3 ubiquitin-protein ligase MARCH8-like [Bombyx mori]	2.09019e-12	4.29e-11
c109052_g1	up	4.06155	Single domain major allergen 2 protein, partial [Helicoverpa armigera]	2.44409e-36	1.43e-34
c100545_g1	up	4.06101	-	3.24012e-08	4.49e-07
c53953_g1	up	4.05947	-	1.74526e-07	2.22e-06
c105787_g2	up	4.05815	-	5.12839e-05	0.000445137
c143413_g1	up	4.05639	-	4.92726e-05	0.000429085
c166852_g1	up	4.05502	-	5.40852e-05	0.000467164
c82622_g1	up	4.05427	-	9.21438e-06	9.17e-05
c122361_g1	up	4.05323	-	2.11557e-09	3.34e-08
c136393_g2	up	4.04789	-	1.764e-84	2.96e-82
c78466_g1	up	4.0468	Predicted: Uncharacterized protein LOC101743346 [Bombyx mori]	1.23282e-08	1.8e-07
c81646_g1	up	4.04521	-	5.40863e-05	0.000467164
c134744_g3	up	4.04521	-	5.40863e-05	0.000467164
c94851_g1	up	4.0395	-	5.57777e-05	0.000480572
c120258_g1	up	4.03402	-	6.17993e-05	0.000528213
c129955_g1	up	4.03273	Predicted: Uncharacterized family 31 glucosidase KIAA1161 [Bombyx mori]	1.17543e-150	6.35e-148
c160890_g1	up	4.03094	-	6.05412e-05	0.000518256
c87178_g1	up	4.03073	Polyprotein [Bombyx mori]	5.78959e-05	0.000497312
c39565_g1	up	4.03069	Predicted: DNA (cytosine-5)-methyltransferase 1 isoform X3 [Musca domestica]	1.10491e-06	1.27e-05
c145900_g1	up	4.0288	Predicted: Isocitrate dehydrogenase [NAD] subunit beta, mitochondrial [Musca domestica]	5.83799e-05	0.000501089
c85438_g1	up	4.02173	-	3.87437e-08	5.31e-07
c60684_g1	up	4.02127	-	6.04293e-05	0.00051745
c39984_g1	up	4.02127	-	6.04293e-05	0.00051745
c117725_g1	up	4.01983	Hypothetical protein KGM_05256 [Danaus plexippus]	3.86565e-52	3.35e-50
c114404_g1	up	4.01907	-	1.7624e-10	3.09e-09
c8126_g1	up	4.01792	-	1.81432e-08	2.59e-07
c166985_g1	up	4.01708	-	1.36446e-06	1.54e-05
c121889_g1	up	4.01403	Predicted: Uncharacterized protein LOC105669608 [Linepithema humile]	5.88179e-35	3.3e-33
c83748_g1	up	4.01397	-	7.6284e-05	0.000639629
c133910_g1	up	4.0124	Hypothetical protein KGM_08772 [Danaus plexippus]	2.0939e-09	3.31e-08
c107932_g1	up	4.01217	-	2.35685e-06	2.57e-05
c128459_g4	up	4.00965	-	6.6066e-05	0.0005607
c114494_g1	up	4.0084	Hypothetical protein KGM_22692 [Danaus plexippus]	6.54827e-16	1.71e-14
c114807_g1	up	4.00722	Polyprotein [Bombyx mori]	1.1766e-05	0.000114796
c141249_g1	up	4.00694	-	6.36169e-05	0.000542116
c109894_g2	up	4.00581	Predicted: Uncharacterized protein LOC101736310 [Bombyx mori]	6.5551e-05	0.000556865
c107747_g1	up	4.00514	Hypothetical protein KGM_01230 [Danaus plexippus]	1.68867e-05	0.000160479
c147390_g1	up	4.00482	-	6.47865e-05	0.000550841
c164004_g1	up	4.00466	-	6.45738e-05	0.000549386
c112895_g1	up	4.00466	-	6.45738e-05	0.000549386
c95056_g1	up	4.00147	-	6.64514e-05	0.00056355
c73882_g1	up	4.00091	Hypothetical protein FF38_05359 [Lucilia cuprina]	2.03149e-08	2.89e-07
c113082_g1	up	4.00015	-	8.94407e-06	8.92e-05
c64138_g1	up	3.99921	Predicted: Uncharacterized protein LOC102672359 [Apis dorsata]	7.47883e-09	1.12e-07
c116897_g1	up	3.99815	Seminal fluid protein CSSFP001 [Chilo suppressalis]	3.78276e-204	3.54e-201
c89990_g1	up	3.99635	-	6.84577e-05	0.000579142
c106948_g2	up	3.99631	Phospholipid scramblase [Bombyx mori]	3.83921e-08	5.26e-07
c95508_g1	up	3.99626	-	1.13078e-05	0.000110802
c153997_g1	up	3.99289	-	7.6226e-05	0.000639278
c57205_g1	up	3.99099	-	7.10581e-05	0.000598908
c130757_g2	up	3.98978	-	1.28013e-06	1.45e-05
c117443_g1	up	3.98961	-	9.69443e-05	0.000795811
c117483_g1	up	3.98906	-	2.65706e-25	1.07e-23
c117073_g1	up	3.98761	-	1.38507e-08	2.01e-07
c98548_g1	up	3.98664	Predicted: Uncharacterized protein LOC101741846 [Bombyx mori]	1.68569e-19	5.23e-18
c124913_g1	up	3.98419	-	3.41428e-14	7.92e-13
c65206_g1	up	3.9819	-	1.18192e-05	0.000115272
c117203_g1	up	3.98153	Hypothetical protein KGM_06915 [Danaus plexippus]	5.24363e-08	7.07e-07
c80088_g1	up	3.9812	-	7.84947e-05	0.000656849
c60747_g2	up	3.97731	-	1.36352e-06	1.54e-05
c126834_g1	up	3.9768	Beta-glucosidase precursor [Spodoptera frugiperda]	8.42827e-17	2.3e-15
c132399_g1	up	3.9767	-	1.48982e-15	3.81e-14
c114121_g1	up	3.97594	Predicted: NADH-ubiquinone oxidoreductase 75 kDa subunit, mitochondrial-like [Bombyx mori]	1.21854e-23	4.61e-22
c164437_g1	up	3.97428	-	8.72607e-05	0.000723798
c125685_g1	up	3.97125	-	1.15735e-05	0.000113015
c92604_g1	up	3.97097	-	1.13514e-05	0.00011116
c111620_g1	up	3.97079	-	3.41731e-09	5.3e-08
c101654_g1	up	3.97041	-	5.64032e-09	8.55e-08
c133843_g1	up	3.96826	Predicted: Elongation of very long chain fatty acids protein AAEL008004-like [Bombyx mori]	6.1996e-65	7.25e-63
c129221_g1	up	3.96651	-	1.10144e-23	4.17e-22
c108388_g1	up	3.96627	Serine protease 58 [Mamestra configurata]	1.62303e-304	3.14e-301
c137982_g2	up	3.96499	-	3.56001e-08	4.9e-07
c116885_g1	up	3.96387	-	1.58656e-12	3.29e-11
c113098_g1	up	3.96318	-	8.38144e-05	0.000698348
c111977_g2	up	3.96192	-	5.54452e-11	1.01e-09
c117826_g1	up	3.95937	Lysozyme 1B [Spodoptera exigua]	5.66819e-39	3.55e-37
c121876_g1	up	3.95803	Predicted: Uncharacterized protein LOC101745261 [Bombyx mori]	1.36026e-13	3.03e-12
c120964_g1	up	3.9576	Putative pyruvate kinase [Danaus plexippus]	1.53359e-18	4.56e-17
c104951_g1	up	3.9558	-	8.34558e-05	0.000695579
c146303_g1	up	3.95435	-	8.39914e-05	0.000699455
c76530_g1	up	3.95232	-	8.47474e-05	0.00070516
c25638_g1	up	3.95223	Hypothetical protein FF38_07089 [Lucilia cuprina]	8.85708e-05	0.000733592
c129185_g3	up	3.95085	-	2.70698e-15	6.8e-14
c126274_g3	up	3.94969	Predicted: Uncharacterized protein LOC101735858 [Bombyx mori]	2.41399e-06	2.63e-05
c127667_g1	up	3.94939	-	1.27335e-12	2.66e-11
c112412_g1	up	3.94793	-	3.85775e-10	6.53e-09
c65665_g1	up	3.94761	-	8.76694e-05	0.000726885
c124212_g4	up	3.94694	-	1.14704e-08	1.68e-07
c134793_g1	up	3.94682	-	6.39496e-91	1.22e-88
c133335_g1	up	3.94619	Predicted: Facilitated trehalose transporter Tret1-like isoform X1 [Bombyx mori]	7.17461e-18	2.07e-16
c100695_g1	up	3.94224	Heat shock protein 27 [Lucilia cuprina]	9.07265e-05	0.000748792
c10047_g1	up	3.94224	-	9.07265e-05	0.000748792
c8091_g1	up	3.94202	-	8.98559e-05	0.000742688
c149458_g1	up	3.94202	-	8.98559e-05	0.000742688
c39748_g1	up	3.94055	-	9.04448e-05	0.000746856
c138369_g1	up	3.93763	Predicted: Uncharacterized protein K02A2-6-like [Bombyx mori]	7.93667e-123	2.69e-120
c133755_g2	up	3.93494	Hypothetical protein KGM_04068 [Danaus plexippus]	2.26313e-14	5.32e-13
c51074_g1	up	3.93318	-	9.54703e-05	0.000785009
c108741_g1	up	3.93166	-	4.70068e-47	3.63e-45
c19973_g1	up	3.92601	Histone-lysine N-methyltransferase SETMAR, partial [Harpegnathos saltator]	4.83595e-08	6.55e-07
c166630_g1	up	3.92369	Endonuclease-reverse transcriptase [Bombyx mori]	0.0001018	0.000831718
c124370_g2	up	3.92369	Predicted: UPF0704 protein C6orf165 homolog [Bombyx mori]	2.51185e-14	5.88e-13
c82055_g1	up	3.92333	Predicted: Protein takeout-like [Bombyx mori]	2.63264e-07	3.28e-06
c91213_g1	up	3.92195	Hypothetical protein FF38_10696 [Lucilia cuprina]	0.000104337	0.000850806
c171460_g1	up	3.9205	-	0.00010434	0.000850806
c114570_g2	up	3.9184	-	1.90854e-05	0.000179591
c128031_g1	up	3.91734	-	1.3211e-40	8.66e-39
c130554_g2	up	3.91651	-	0.000105896	0.000862168
c85791_g1	up	3.91416	-	1.78992e-05	0.000169251
c149017_g1	up	3.91387	-	2.19043e-05	0.000203632
c125705_g2	up	3.91335	-	0.000108374	0.000880265
c123379_g1	up	3.91334	Predicted: Uncharacterized protein LOC101742470 [Bombyx mori]	5.5209e-52	4.77e-50
c95684_g1	up	3.91107	-	0.000106539	0.000866779
c119628_g1	up	3.91107	-	0.000106539	0.000866779
c146390_g1	up	3.90958	-	3.26068e-06	3.48e-05
c108033_g1	up	3.90953	Hypothetical protein KGM_03294 [Danaus plexippus]	3.07176e-24	1.19e-22
c88220_g1	up	3.90878	-	0.000108687	0.000882155
c105122_g2	up	3.90825	-	0.000111269	0.000901567
c104515_g1	up	3.90792	-	0.00011427	0.000923063
c71622_g1	up	3.9071	Predicted: Uncharacterized protein LOC101735575 [Bombyx mori]	4.22213e-06	4.43e-05
c59128_g1	up	3.90632	-	0.000112181	0.000908588
c125474_g1	up	3.90482	Predicted: Esterase E4-like [Bombyx mori]	6.51291e-09	9.81e-08
c92655_g1	up	3.9039	Predicted: Proton-coupled amino acid transporter 2-like [Plutella xylostella]	2.13715e-55	2.06e-53
c108388_g2	up	3.90162	-	4.89985e-275	7.63e-272
c115190_g2	up	3.90105	-	0.000111033	0.000899844
c125975_g1	up	3.9009	Reverse transcriptase [Ostrinia nubilalis]	6.53763e-22	2.31e-20
c88982_g1	up	3.90066	-	3.67998e-06	3.9e-05
c110182_g1	up	3.9003	-	2.92505e-06	3.14e-05
c100979_g1	up	3.89793	-	1.20275e-08	1.76e-07
c63590_g1	up	3.89735	-	0.000112299	0.000909356
c107930_g1	up	3.89735	Hypothetical protein FF38_06516 [Lucilia cuprina]	0.000112299	0.000909356
c96913_g1	up	3.89707	Predicted: Cytochrome c [Musca domestica]	1.87982e-09	2.99e-08
c16864_g1	up	3.89599	Dynein light chain [Clonorchis sinensis]	0.000115885	0.000934206
c141408_g1	up	3.89518	-	0.000114723	0.000926345
c133504_g4	up	3.89511	-	2.14978e-16	5.74e-15
c132365_g2	up	3.89407	Silk gland derived Serine protease [Bombyx mori]	5.22089e-126	1.89e-123
c13691_g1	up	3.89349	Predicted: Uncharacterized protein LOC101742245 [Bombyx mori]	1.67881e-06	1.87e-05
c136612_g2	up	3.89121	Predicted: Uncharacterized protein LOC101739407 [Bombyx mori]	4.30357e-83	6.98e-81
c107615_g1	up	3.89021	Predicted: Uncharacterized protein LOC101742085 [Bombyx mori]	4.59885e-20	1.47e-18
c172740_g1	up	3.89003	Hypothetical protein RFI_30977 [Reticulomyxa filosa]	0.000118574	0.000953271
c165631_g1	up	3.88844	-	9.56162e-08	1.25e-06
c115513_g1	up	3.88789	Carboxyl/choline esterase CCE021b [Helicoverpa armigera]	3.9487e-95	8.25e-93
c38326_g1	up	3.88741	-	1.99188e-05	0.000186747
c130581_g1	up	3.88705	Alkaline phosphatase [Trichoplusia ni]	6.11841e-50	5.03e-48
c127183_g7	up	3.88645	-	4.27996e-08	5.84e-07
c108439_g1	up	3.88625	-	0.000119283	0.000958487
c47678_g1	up	3.88501	-	0.000121195	0.000972079
c92296_g1	up	3.88494	-	0.000131329	0.00104597
c110786_g1	up	3.88353	-	0.000122422	0.000980934
c111425_g1	up	3.88044	-	8.29921e-08	1.1e-06
c137180_g2	up	3.87609	-	0.000127175	0.00101606
c97767_g1	up	3.87406	-	0.000130245	0.00103859
c124679_g1	up	3.87406	-	0.000130245	0.00103859
c115739_g1	up	3.87382	-	9.6073e-07	1.11e-05
c134167_g2	up	3.87297	Hypothetical protein KGM_02761 [Danaus plexippus]	1.29067e-33	6.96e-32
c156356_g1	up	3.87237	-	0.000128522	0.00102608
c113059_g1	up	3.87174	Predicted: Uncharacterized protein LOC101737434 isoform X1 [Bombyx mori]	8.98153e-68	1.11e-65
c112485_g1	up	3.87131	-	5.07948e-07	6.1e-06
c102344_g1	up	3.8698	Predicted: ATP-binding cassette sub-family A member 3-like [Plutella xylostella]	0.000137153	0.00108756
c20729_g1	up	3.86869	-	2.88572e-05	0.000262163
c138716_g4	up	3.86349	Hypothetical protein KGM_03116 [Danaus plexippus]	1.45154e-25	5.95e-24
c61577_g1	up	3.86323	Predicted: Asparagine--tRNA ligase, cytoplasmic [Musca domestica]	0.000147266	0.00116033
c116661_g1	up	3.86293	Repat33 [Spodoptera exigua]	3.04857e-36	1.78e-34
c109601_g2	up	3.86168	Microsomal glutathione S-transferase 1-5 [Spodoptera litura]	0.00014738	0.00116112
c149913_g1	up	3.8615	-	0.000137088	0.00108715
c72083_g1	up	3.86129	Predicted: Discoidin domain-containing receptor 2-like [Bombyx mori]	2.39777e-05	0.00022125
c131873_g1	up	3.85992	Hypothetical protein KGM_12768 [Danaus plexippus]	2.23916e-46	1.7e-44
c103544_g1	up	3.85914	Predicted: Zeaxanthin epoxidase, chloroplastic-like [Ceratitis capitata]	7.26176e-06	7.34e-05
c132360_g1	up	3.85365	-	1.80644e-27	7.94e-26
c84073_g1	up	3.85283	-	0.000147163	0.00115964
c87061_g1	up	3.85213	-	5.87627e-08	7.87e-07
c120470_g1	up	3.85189	Gvag protein precursor [Danaus plexippus]	5.41822e-17	1.49e-15
c126722_g1	up	3.85154	-	7.32697e-13	1.56e-11
c159183_g1	up	3.84972	-	0.000155087	0.00121653
c74496_g1	up	3.84962	-	8.306e-06	8.32e-05
c166607_g1	up	3.84789	-	0.000159855	0.00125133
c113238_g1	up	3.84675	Putative centrin [Danaus plexippus]	1.46446e-07	1.88e-06
c105506_g1	up	3.84645	-	0.000144703	0.00114263
c127309_g1	up	3.84544	Putative glutamate dehydrogenase [Danaus plexippus]	3.07272e-44	2.2e-42
c7566_g1	up	3.84371	-	0.000147071	0.00115903
c60487_g1	up	3.84371	-	0.000147071	0.00115903
c38163_g1	up	3.84268	Hypothetical protein FF38_08265 [Lucilia cuprina]	0.000165462	0.0012909
c101861_g1	up	3.84163	-	1.23379e-12	2.58e-11
c133001_g1	up	3.84142	-	1.72998e-23	6.49e-22
c56384_g1	up	3.83982	-	0.000151555	0.00119129
c138752_g2	up	3.83982	-	0.000151555	0.00119129
c99096_g1	up	3.83875	Predicted: Uncharacterized protein LOC105565991 [Vollenhovia emeryi]	1.20311e-128	4.73e-126
c94041_g2	up	3.83543	-	2.08058e-06	2.28e-05
c119201_g1	up	3.83482	-	1.06539e-17	3.04e-16
c120828_g1	up	3.83439	-	1.34175e-08	1.95e-07
c123124_g1	up	3.8337	-	1.07187e-41	7.22e-40
c39869_g1	up	3.82652	Putative voltage and ligand gated potassium channel [Danaus plexippus]	0.000169421	0.00131971
c97608_g1	up	3.82459	-	0.000164808	0.00128669
c77764_g3	up	3.82459	Predicted: Growth arrest-specific protein 8 [Bombyx mori]	0.000164808	0.00128669
c61371_g2	up	3.82145	Predicted: Otoferlin isoform X4 [Plutella xylostella]	0.000171512	0.00133445
c70478_g1	up	3.82055	Predicted: Zinc finger protein 883-like [Bombus terrestris]	5.34252e-09	8.13e-08
c119482_g1	up	3.81983	Hypothetical protein KGM_08772 [Danaus plexippus]	3.67509e-05	0.000327069
c121194_g1	up	3.81919	-	1.38759e-15	3.56e-14
c131585_g2	up	3.81749	Transposase [Attacus atlas]	0.000184519	0.00142558
c79607_g1	up	3.81597	Predicted: Low quality protein: histone H3-3 [Takifugu rubripes]	4.47023e-07	5.41e-06
c78145_g1	up	3.8159	-	0.000171695	0.00133546
c2560_g1	up	3.8159	-	0.000171695	0.00133546
c123222_g1	up	3.81235	-	5.09753e-19	1.55e-17
c110160_g1	up	3.81051	Predicted: Uncharacterized protein LOC105842046 [Bombyx mori]	0.000175313	0.00136015
c146827_g1	up	3.81046	-	0.00022343	0.00169279
c27458_g1	up	3.8092	Hypothetical protein FF38_09895 [Lucilia cuprina]	0.000176756	0.0013704
c59653_g1	up	3.8083	-	3.15539e-13	6.87e-12
c51088_g1	up	3.80823	Predicted: Uncharacterized protein LOC100898449 [Metaseiulus occidentalis]	5.43055e-06	5.6e-05
c114244_g1	up	3.80807	-	4.65583e-05	0.000407099
c13502_g1	up	3.80794	Hypothetical protein FF38_13305 [Lucilia cuprina]	0.000199525	0.0015305
c56654_g1	up	3.80786	-	1.56297e-07	2e-06
c122752_g1	up	3.80661	-	7.475e-22	2.63e-20
c64721_g1	up	3.80576	-	0.000179405	0.00138931
c86568_g2	up	3.80467	Predicted: Sodium/potassium-transporting ATPase subunit alpha isoform X5 [Musca domestica]	8.29503e-06	8.31e-05
c133949_g2	up	3.80398	-	6.81378e-06	6.92e-05
c55882_g1	up	3.80322	-	0.000186132	0.00143721
c107218_g1	up	3.8025	Predicted: Uncharacterized protein LOC105382709 [Plutella xylostella]	1.48355e-14	3.53e-13
c139083_g2	up	3.79898	P260 [Bombyx mori]	1.63502e-137	7.3e-135
c139839_g1	up	3.79585	-	1.76802e-155	1.03e-152
c64630_g1	up	3.79543	-	2.41515e-06	2.63e-05
c84811_g1	up	3.79541	Hypothetical protein FF38_10395, partial [Lucilia cuprina]	7.11071e-06	7.2e-05
c30678_g1	up	3.79293	Esterase ybff [Danaus plexippus]	0.0001968	0.00151149
c411_g1	up	3.79226	-	3.16031e-06	3.38e-05
c115968_g1	up	3.78686	-	1.01486e-09	1.65e-08
c102957_g1	up	3.78585	-	1.98196e-07	2.51e-06
c124360_g1	up	3.78513	Predicted: Abdominal B isoform X1 [Bombyx mori]	2.88129e-21	9.84e-20
c123522_g3	up	3.78503	-	0.000203815	0.00155949
c107349_g1	up	3.78496	-	4.47306e-11	8.25e-10
c131820_g1	up	3.78495	Predicted: Putative Serine protease K12H4-7 [Bombyx mori]	1.61984e-26	6.85e-25
c106100_g1	up	3.78381	Muscle-specific protein 20 [Lucilia cuprina]	1.73146e-13	3.83e-12
c56446_g1	up	3.78375	Predicted: Uncharacterized protein LOC105382830 isoform X1 [Plutella xylostella]	4.96248e-07	5.97e-06
c41492_g1	up	3.78232	-	0.000199972	0.00153319
c45644_g1	up	3.78169	-	0.000206751	0.00157952
c121643_g1	up	3.78102	-	1.11198e-08	1.63e-07
c26104_g1	up	3.7795	Hypothetical protein FF38_05730 [Lucilia cuprina]	0.000218602	0.00166016
c138650_g1	up	3.77802	Predicted: Fatty acid synthase-like [Bombyx mori]	5.37369e-218	6.01e-215
c83559_g1	up	3.77593	-	0.00020451	0.00156391
c109384_g3	up	3.77417	Predicted: Uncharacterized protein LOC105842217 [Bombyx mori]	0.000216271	0.00164466
c26003_g2	up	3.77407	Reverse transcriptase [Ostrinia nubilalis]	0.000209011	0.00159526
c117684_g1	up	3.77312	Cytochrome P450 CYP4G26 [Helicoverpa armigera]	0	0
c112954_g1	up	3.77209	Predicted: 17-beta-hydroxysteroid dehydrogenase 14-like [Bombyx mori]	2.59165e-28	1.18e-26
c159539_g1	up	3.77197	-	4.45338e-05	0.000390558
c171338_g1	up	3.77177	-	0.000229471	0.00173507
c149136_g1	up	3.77032	Predicted: Uncharacterized protein LOC101739572 [Bombyx mori]	0.000220954	0.00167579
c125717_g2	up	3.76929	Alpha-esterase 49 precursor [Bombyx mori]	1.78592e-12	3.69e-11
c103691_g1	up	3.76663	-	7.02916e-13	1.49e-11
c108498_g1	up	3.76642	Hypothetical protein KGM_13043 [Danaus plexippus]	2.527e-11	4.77e-10
c98730_g1	up	3.76587	-	1.82258e-07	2.32e-06
c78145_g2	up	3.76577	-	7.54472e-08	1e-06
c124832_g1	up	3.765	Tetraspanin 42Ee [Papilio xuthus]	1.57353e-13	3.49e-12
c119789_g1	up	3.76341	Predicted: Pseudouridine-5'-phosphatase-like [Bombyx mori]	2.73657e-07	3.4e-06
c13298_g1	up	3.75948	-	1.61223e-08	2.32e-07
c78484_g1	up	3.75896	-	3.19969e-06	3.42e-05
c65977_g3	up	3.75847	Hypothetical protein FF38_13592 [Lucilia cuprina]	1.15855e-05	0.000113118
c88368_g2	up	3.75762	-	0.000227581	0.00172177
c76636_g1	up	3.75613	-	0.000227973	0.00172457
c23716_g1	up	3.75433	-	0.000248955	0.00186799
c132378_g1	up	3.7526	-	2.30266e-17	6.47e-16
c32074_g1	up	3.74827	Hypothetical protein FF38_04636, partial [Lucilia cuprina]	6.84369e-13	1.46e-11
c85682_g1	up	3.7479	-	3.90084e-12	7.85e-11
c49401_g1	up	3.74746	-	0.000242285	0.00182174
c63991_g1	up	3.74685	-	5.52179e-05	0.000476058
c166399_g1	up	3.74655	-	1.00465e-07	1.31e-06
c72101_g1	up	3.74554	Predicted: Uncharacterized protein LOC105395741 [Plutella xylostella]	5.00283e-07	6.01e-06
c11291_g1	up	3.74393	Diverged Serine protease [Helicoverpa armigera]	1.07985e-05	0.000106175
c130584_g3	up	3.74378	-	5.00871e-05	0.000435701
c157948_g1	up	3.74364	Proteasome subunit alpha type-7-1 [Lucilia cuprina]	1.65946e-06	1.85e-05
c70122_g1	up	3.7419	Hypothetical protein KGM_08105 [Danaus plexippus]	1.32372e-05	0.000127924
c140913_g1	up	3.73977	-	1.29221e-05	0.000125153
c98196_g1	up	3.73592	Predicted: Putative inorganic phosphate cotransporter [Bombyx mori]	5.30167e-07	6.34e-06
c53822_g1	up	3.7358	Hypothetical protein KGM_17485 [Danaus plexippus]	3.64187e-11	6.77e-10
c136990_g4	up	3.73469	-	0.000256545	0.00191896
c130270_g1	up	3.73458	Predicted: Solute carrier family 28 member 3-like [Plutella xylostella]	4.21684e-34	2.3e-32
c158137_g1	up	3.73376	Serine/threonine-protein phosphatase PP2A 65 kDa regulatory subunit [Lucilia cuprina]	0.000263543	0.00196576
c133949_g1	up	3.73361	Predicted: AntichymoTrypsin-2-like [Bombyx mori]	2.3957e-39	1.52e-37
c114407_g1	up	3.73063	Chymotrypsin-like protease C3 [Heliothis virescens]	2.56514e-60	2.74e-58
c133317_g1	up	3.72996	Predicted: Uncharacterized protein LOC101735407 [Bombyx mori]	3.42176e-15	8.54e-14
c2312_g2	up	3.72896	-	0.000265689	0.00197954
c61371_g1	up	3.72876	Predicted: Otoferlin isoform X4 [Plutella xylostella]	0.000255006	0.00190853
c52639_g1	up	3.72876	Predicted: Uncharacterized protein LOC101743504 [Bombyx mori]	0.000255006	0.00190853
c128385_g1	up	3.72707	-	0.000258868	0.00193434
c118136_g1	up	3.72664	Putative F38B2-4 [Danaus plexippus]	3.11482e-06	3.34e-05
c114512_g1	up	3.7246	-	5.50066e-05	0.000474391
c109992_g1	up	3.72263	-	0.000262594	0.00195923
c125717_g3	up	3.72205	-	2.82607e-22	1.01e-20
c73442_g1	up	3.72043	Serine protease 47 [Mamestra configurata]	1.54024e-156	9e-154
c66296_g1	up	3.71992	-	0.000266774	0.0019865
c71939_g1	up	3.71992	-	0.000268419	0.00199707
c132193_g2	up	3.71914	Predicted: Nose resistant to fluoxetine protein 6-like [Bombyx mori]	2.31082e-31	1.15e-29
c147090_g1	up	3.71812	-	1.2596e-05	0.000122248
c62499_g1	up	3.71726	-	0.000269772	0.00200582
c76535_g1	up	3.71599	Retrovirus-related pol polyprotein from transposon tnt 1-94, partial [Lasius niger]	4.9515e-09	7.57e-08
c116262_g1	up	3.71404	Predicted: RIB43A-like with coiled-coils protein 2 [Bombyx mori]	1.21608e-36	7.19e-35
c123235_g1	up	3.7134	Sugar transporter [Helicoverpa armigera]	1.72266e-84	2.89e-82
c14542_g1	up	3.71297	Hypothetical protein KGM_10498 [Danaus plexippus]	1.97745e-09	3.14e-08
c127482_g1	up	3.71015	-	2.40979e-11	4.55e-10
c134829_g2	up	3.70839	-	0.000286597	0.00211823
c105834_g1	up	3.70829	-	0.000281841	0.00208676
c126939_g1	up	3.70745	Putative RDH13 [Danaus plexippus]	1.62378e-25	6.64e-24
c81270_g1	up	3.70653	-	0.000285914	0.00211397
c132837_g3	up	3.70653	Predicted: Small proline-rich protein 2H-like [Bombyx mori]	1.80732e-33	9.69e-32
c123979_g1	up	3.70318	-	1.03084e-10	1.85e-09
c56510_g1	up	3.70199	Hypothetical protein KGM_06915 [Danaus plexippus]	7.10387e-05	0.000598808
c118680_g1	up	3.7018	Predicted: Uncharacterized protein LOC105841742 [Bombyx mori]	3.03282e-09	4.72e-08
c127176_g1	up	3.70068	-	9.2446e-19	2.78e-17
c149362_g1	up	3.70009	Hypothetical protein FF38_13901 [Lucilia cuprina]	0.000294496	0.00217358
c97885_g1	up	3.69601	Predicted: Cytochrome b5 domain-containing protein 1 [Bombyx mori]	3.67013e-07	4.5e-06
c111964_g1	up	3.69385	-	1.80096e-05	0.000170133
c47725_g1	up	3.69342	-	3.97293e-06	4.18e-05
c138095_g1	up	3.69307	Predicted: RNA-directed DNA polymerase from mobile element jockey-like [Plutella xylostella]	3.31486e-51	2.81e-49
c120831_g1	up	3.69278	Carboxylesterase-like protein [Helicoverpa armigera]	7.3345e-121	2.44e-118
c125026_g1	up	3.69223	-	1.83345e-20	5.97e-19
c129360_g2	up	3.69193	Predicted: Solute carrier family 22 member 3-like isoform X1 [Bombyx mori]	1.26883e-38	7.87e-37
c148351_g1	up	3.69187	-	0.000315925	0.00231538
c115849_g2	up	3.69169	-	1.90748e-05	0.000179512
c139426_g1	up	3.69151	Predicted: Cubilin-like [Plutella xylostella]	8.31206e-180	6.54e-177
c49855_g1	up	3.69037	-	2.8443e-05	0.000258755
c111839_g1	up	3.68698	Hypothetical protein KGM_12513 [Danaus plexippus]	2.95699e-28	1.34e-26
c122807_g2	up	3.68586	-	5.14158e-08	6.94e-07
c77665_g2	up	3.6853	-	1.66537e-05	0.00015836
c119782_g1	up	3.68521	-	7.34726e-05	0.000617294
c79627_g1	up	3.68437	Hypothetical protein FF38_01797 [Lucilia cuprina]	0.00032503	0.00237532
c123282_g1	up	3.68401	ATP synthase beta subunit [Danaus plexippus]	6.1954e-44	4.41e-42
c109437_g2	up	3.68385	-	1.76824e-05	0.00016738
c165296_g1	up	3.6834	Gustatory receptor 68 [Bombyx mori]	0.000336191	0.00245035
c42297_g1	up	3.6833	Putative surfeit locus protein 4 [Lucilia cuprina]	1.5909e-05	0.000151932
c87037_g1	up	3.68315	Putative olfactory receptor 39 [Ostrinia furnacalis]	8.70854e-07	1.01e-05
c91720_g1	up	3.68176	-	2.08741e-08	2.96e-07
c172235_g1	up	3.68176	-	4.13511e-06	4.35e-05
c97311_g1	up	3.68138	-	1.70866e-05	0.000162224
c78018_g1	up	3.68098	-	3.39008e-06	3.61e-05
c12724_g1	up	3.68045	Protein Kr-h2 [Lucilia cuprina]	1.6491e-05	0.000156963
c113752_g1	up	3.68035	Predicted: Uncharacterized protein LOC101735588 [Bombyx mori]	7.01213e-177	5.25e-174
c107262_g1	up	3.68022	Predicted: Carbonic anhydrase 2 [Bombyx mori]	4.54553e-198	4.06e-195
c142745_g1	up	3.67966	-	0.000347583	0.00252343
c80359_g1	up	3.6771	-	1.76891e-05	0.000167405
c105529_g1	up	3.67637	-	0.000335689	0.00244692
c118643_g4	up	3.6754	-	5.43743e-09	8.26e-08
c16807_g1	up	3.67351	Predicted: Uncharacterized protein LOC105387818 [Plutella xylostella]	9.69281e-06	9.61e-05
c60517_g1	up	3.67277	Hypothetical protein FF38_11789 [Lucilia cuprina]	7.00558e-07	8.24e-06
c94299_g1	up	3.67206	-	1.46957e-05	0.000141058
c100124_g1	up	3.67131	-	1.4515e-14	3.46e-13
c139192_g1	up	3.67046	-	5.65823e-32	2.89e-30
c120403_g1	up	3.66969	Hypothetical protein KGM_11353 [Danaus plexippus]	7.41054e-187	6.2e-184
c128220_g1	up	3.66867	Predicted: Uncharacterized protein LOC101738476 [Bombyx mori]	1.02906e-119	3.38e-117
c382_g1	up	3.6675	-	0.000339984	0.00247459
c157242_g1	up	3.6675	-	0.000339984	0.00247459
c47327_g1	up	3.66526	-	0.00034181	0.0024856
c154178_g1	up	3.66509	-	0.000344451	0.00250343
c13745_g1	up	3.66407	Hypothetical protein FF38_02670 [Lucilia cuprina]	1.28263e-07	1.66e-06
c148499_g1	up	3.66333	-	0.000358949	0.00259597
c119980_g3	up	3.66193	Predicted: Dynein light chain roadblock-type 2-like [Plutella xylostella]	6.60357e-09	9.93e-08
c72723_g1	up	3.66188	-	0.00034798	0.00252584
c125536_g1	up	3.66167	Midgut carboxypeptidase A1 [Trichoplusia ni]	2.6117e-274	3.99e-271
c121230_g1	up	3.66038	Hypothetical protein KGM_22223 [Danaus plexippus]	2.16472e-14	5.09e-13
c63533_g1	up	3.65999	-	0.00038147	0.00274439
c133590_g1	up	3.65876	-	9.39455e-20	2.95e-18
c132346_g2	up	3.65693	-	0.000109679	0.000889595
c103802_g1	up	3.65383	-	0.000418753	0.00298661
c119801_g2	up	3.65317	Phosphoenolpyruvate carboxykinase [GTP] [Lucilia cuprina]	0.000386044	0.00277428
c128427_g3	up	3.65246	-	7.82079e-12	1.53e-10
c116414_g1	up	3.65177	-	1.17713e-06	1.34e-05
c102344_g2	up	3.65034	Predicted: ATP-binding cassette sub-family A member 3-like [Bombyx mori]	3.6813e-08	5.06e-07
c133854_g4	up	3.64959	-	6.89447e-32	3.52e-30
c120236_g1	up	3.64737	Predicted: Apolipoprotein D-like [Bombyx mori]	1.55854e-103	3.87e-101
c115365_g1	up	3.64585	-	3.64917e-11	6.79e-10
c26815_g1	up	3.64262	Hypothetical protein FF38_03631 [Lucilia cuprina]	0.000420024	0.00299514
c93893_g1	up	3.64128	-	7.24475e-07	8.5e-06
c132536_g1	up	3.64068	-	2.3702e-41	1.58e-39
c112916_g1	up	3.64061	-	0.000400992	0.00287231
c128824_g2	up	3.64046	Caboxypeptidase 4 [Mamestra configurata]	7.93978e-199	7.17e-196
c103386_g1	up	3.6403	-	2.58664e-05	0.000237217
c110030_g1	up	3.6403	Predicted: Protein FAM154A [Bombyx mori]	1.47678e-58	1.51e-56
c110864_g1	up	3.64014	-	0.000385311	0.00277024
c71725_g1	up	3.63977	Predicted: V-type proton ATPase subunit E [Musca domestica]	2.09469e-06	2.3e-05
c115921_g1	up	3.63871	-	2.52343e-05	0.000231768
c35791_g1	up	3.6383	Casein kinase I isoform alpha [Lucilia cuprina]	0.000405363	0.00289931
c103872_g1	up	3.63789	-	2.29876e-05	0.000212856
c118136_g2	up	3.63777	Predicted: Adenylate kinase isoenzyme 1 isoform X1 [Bombyx mori]	9.19198e-07	1.06e-05
c74720_g1	up	3.63621	-	0.000457778	0.00323043
c122098_g1	up	3.63585	Predicted: Dynein intermediate chain 2, ciliary [Bombyx mori]	3.65497e-05	0.000325425
c93005_g3	up	3.63548	Glycogen phosphorylase [Lucilia cuprina]	0.000394641	0.00283091
c80556_g1	up	3.63539	-	3.63937e-05	0.00032418
c105837_g1	up	3.635	Insect intestinal lipase 6 [Mamestra configurata]	1.32838e-168	8.87e-166
c125591_g1	up	3.63472	-	1.7968e-46	1.37e-44
c885_g1	up	3.63406	-	2.6529e-05	0.00024279
c131920_g2	up	3.6339	-	4.03288e-14	9.31e-13
c114939_g1	up	3.63375	-	6.65229e-08	8.87e-07
c111061_g1	up	3.63373	Predicted: Elongation of very long chain fatty acids protein 7-like isoform X1 [Bombyx mori]	4.28945e-09	6.59e-08
c134687_g4	up	3.63366	Predicted: Proton-coupled amino acid transporter 4-like [Bombyx mori]	4.96425e-34	2.7e-32
c76878_g1	up	3.6334	Predicted: Zinc finger protein DZIP1L [Bombyx mori]	0.000398035	0.00285294
c107266_g1	up	3.63257	-	9.21927e-07	1.07e-05
c73157_g1	up	3.63212	-	0.000119561	0.000960329
c9371_g1	up	3.6315	Predicted: Uncharacterized protein LOC101738780 [Bombyx mori]	1.6608e-119	5.43e-117
c119000_g1	up	3.63128	-	1.38452e-12	2.88e-11
c126113_g1	up	3.62982	-	8.66565e-24	3.31e-22
c124519_g1	up	3.62924	-	2.62587e-22	9.43e-21
c9361_g1	up	3.62885	-	1.69125e-09	2.7e-08
c133532_g1	up	3.62851	-	3.4787e-15	8.68e-14
c116575_g1	up	3.62845	Alpha amylase [Danaus plexippus]	3.9659e-174	2.86e-171
c131413_g1	up	3.62812	Neuropeptide receptor A4 [Bombyx mori]	1.76919e-39	1.13e-37
c46562_g1	up	3.62789	Hypothetical protein FF38_02311 [Lucilia cuprina]	0.000432923	0.00307663
c139651_g3	up	3.62757	Predicted: Fatty acid synthase-like [Bombyx mori]	1.83073e-288	3.31e-285
c100708_g1	up	3.62737	-	0.000416571	0.00297265
c47756_g1	up	3.62715	-	0.000414154	0.00295647
c11892_g1	up	3.62613	Glycogen phosphorylase [Lucilia cuprina]	3.37613e-05	0.000302893
c115750_g1	up	3.62508	-	1.72522e-08	2.47e-07
c130127_g1	up	3.62278	Predicted: Ethanolaminephosphotransferase 1 [Bombyx mori]	1.95056e-74	2.71e-72
c34214_g1	up	3.62269	Hypothetical protein KGM_08772 [Danaus plexippus]	0.000439331	0.00311792
c113362_g1	up	3.62158	Predicted: Putative fatty acyl-CoA reductase CG5065 [Bombyx mori]	2.16476e-91	4.21e-89
c78796_g1	up	3.62097	-	3.7089e-17	1.03e-15
c16781_g1	up	3.6208	-	0.000425108	0.00302732
c98258_g1	up	3.62046	-	0.000424816	0.00302578
c164876_g1	up	3.62046	Eukaryotic translation initiation factor 2A [Lucilia cuprina]	0.000424816	0.00302578
c133737_g1	up	3.61668	Predicted: Synaptic vesicle glycoprotein 2B-like [Plutella xylostella]	5.57511e-28	2.5e-26
c121911_g1	up	3.61519	-	5.20761e-08	7.02e-07
c139651_g2	up	3.61331	-	1.19269e-285	2.02e-282
c131935_g2	up	3.6131	-	2.67257e-05	0.000244421
c125430_g1	up	3.61272	-	3.46474e-09	5.37e-08
c135948_g3	up	3.61063	-	0.000121064	0.00097113
c122232_g1	up	3.61003	Predicted: Uncharacterized protein LOC101739235 [Bombyx mori]	5.95043e-13	1.28e-11
c120887_g1	up	3.60977	Predicted: Cytochrome b561 domain-containing protein 2 [Bombyx mori]	1.35007e-15	3.46e-14
c82422_g1	up	3.60815	-	5.69877e-11	1.04e-09
c120546_g1	up	3.6078	Unknown [Helicoverpa armigera]	1.14562e-271	1.72e-268
c4304_g1	up	3.60746	Predicted: Eukaryotic translation initiation factor 2 subunit 3 isoform X2 [Musca domestica]	3.12739e-05	0.000282279
c104858_g1	up	3.6069	-	0.00045278	0.00320056
c105435_g1	up	3.60659	-	2.59845e-07	3.24e-06
c115091_g1	up	3.6064	Eukaryotic initiation factor 4E-1 [Bombyx mori]	8.94823e-17	2.44e-15
c139651_g1	up	3.60502	P260 [Danaus plexippus]	0	0
c18792_g1	up	3.60459	Putative sperm associated antigen 17 [Danaus plexippus]	5.97025e-06	6.12e-05
c12407_g1	up	3.60286	-	0.000453879	0.00320691
c91654_g1	up	3.60179	Putative neurochondrin [Lucilia cuprina]	0.000455858	0.00321831
c39611_g1	up	3.60179	-	0.000455858	0.00321831
c143849_g1	up	3.60179	-	0.000455858	0.00321831
c130437_g4	up	3.60095	-	4.20835e-05	0.000370788
c109977_g1	up	3.60069	Hypothetical protein FF38_04626 [Lucilia cuprina]	6.10304e-11	1.11e-09
c117596_g1	up	3.59986	Predicted: Uncharacterized protein LOC101740169 [Bombyx mori]	1.38912e-09	2.23e-08
c104613_g2	up	3.59967	-	4.10931e-07	5e-06
c129274_g2	up	3.59933	-	3.36551e-06	3.58e-05
c67774_g1	up	3.59837	Predicted: Serine proteinase stubble [Musca domestica]	3.0839e-05	0.000278892
c160718_g1	up	3.5977	-	0.00046349	0.00326668
c110006_g1	up	3.59765	Endonuclease-reverse transcriptase hmrte-e01 [Danaus plexippus]	8.18314e-06	8.21e-05
c109728_g2	up	3.59692	Chaperonin epsilon subunit [Delia antiqua]	0.000122221	0.000979618
c160021_g1	up	3.59628	Hypothetical protein FF38_12784 [Lucilia cuprina]	0.000469007	0.00330088
c113948_g1	up	3.59595	-	0.00047047	0.00331015
c73510_g1	up	3.59579	-	6.10624e-06	6.25e-05
c137409_g2	up	3.59502	-	2.26431e-06	2.47e-05
c119288_g1	up	3.59409	-	3.6744e-07	4.51e-06
c24727_g1	up	3.59404	Predicted: Histidine-rich glycoprotein-like [Plutella xylostella]	3.43599e-05	0.00030779
c46767_g1	up	3.59369	Putative CBR-EAT-6 protein [Danaus plexippus]	0.00047604	0.00334533
c126397_g2	up	3.59361	Pancreatic lipase 1 [Mamestra configurata]	2.69176e-128	1.04e-125
c114162_g1	up	3.59334	-	0.000127005	0.00101499
c91944_g1	up	3.59305	-	0.000475194	0.00334028
c113666_g1	up	3.59303	-	2.93568e-05	0.000266398
c130349_g2	up	3.58924	Predicted: Leukocyte surface antigen CD53-like [Bombyx mori]	4.91275e-119	1.6e-116
c129791_g1	up	3.58905	Hypothetical protein KGM_06377 [Danaus plexippus]	9.17486e-05	0.000756521
c48454_g1	up	3.58839	-	1.75399e-132	7.45e-130
c111991_g2	up	3.58829	Serine protease 36 [Mamestra configurata]	5.65209e-115	1.76e-112
c133919_g1	up	3.58783	-	3.17894e-31	1.58e-29
c133558_g1	up	3.58772	Carboxyl/choline esterase CCE006c [Helicoverpa armigera]	2.77184e-171	1.87e-168
c152386_g1	up	3.58747	-	0.000130946	0.00104323
c45716_g1	up	3.58634	Predicted: Pyruvate dehydrogenase E1 component subunit alpha type II, mitochondrial-like [Musca domestica]	0.000497499	0.00348045
c119625_g1	up	3.58549	Predicted: Putative fungistatic metabolite [Crassostrea gigas]	4.42177e-08	6.02e-07
c54904_g1	up	3.58488	-	0.000497057	0.00347857
c89973_g1	up	3.58308	-	8.52553e-06	8.52e-05
c64607_g1	up	3.5822	Predicted: T-complex-associated testis-expressed protein 1 isoform X3 [Bombyx mori]	6.63207e-05	0.000562501
c134011_g1	up	3.58088	Predicted: Low quality protein: p270 isoform X1 [Bombyx mori]	9.22839e-301	1.7e-297
c64116_g1	up	3.57977	-	0.000510123	0.00355956
c164008_g1	up	3.57958	Predicted: Guanine nucleotide-binding protein subunit gamma-1 isoform X1 [Musca domestica]	4.27483e-05	0.000376021
c116107_g1	up	3.57794	-	5.84999e-13	1.25e-11
c139083_g1	up	3.57789	Predicted: Fatty acid synthase-like [Bombyx mori]	3.69039e-141	1.68e-138
c145919_g1	up	3.57754	Hypothetical protein FF38_04264 [Lucilia cuprina]	0.000529242	0.00368079
c115110_g2	up	3.57691	Predicted: ATP synthase subunit alpha, mitochondrial [Bactrocera cucurbitae]	3.41036e-05	0.00030577
c121306_g1	up	3.57657	Acidic lipase [Helicoverpa armigera]	4.45218e-133	1.91e-130
c73442_g2	up	3.57567	Serine protease 58 [Mamestra configurata]	3.65848e-107	9.82e-105
c108438_g1	up	3.57546	Putative axonemal leucine-rich repeat protein [Danaus plexippus]	1.08118e-09	1.75e-08
c136467_g1	up	3.57367	Cytochrome CYP324A6, partial [Spodoptera littoralis]	4.15173e-11	7.68e-10
c119890_g1	up	3.57247	-	9.11886e-15	2.21e-13
c129037_g2	up	3.57078	-	3.27623e-15	8.19e-14
c166898_g1	up	3.5688	-	0.000139753	0.0011063
c150835_g1	up	3.56843	-	0.000630688	0.00429863
c129274_g3	up	3.56809	-	2.1347e-19	6.6e-18
c124171_g1	up	3.56737	Predicted: 23 kDa integral membrane protein-like isoform X5 [Bombyx mori]	4.40909e-99	1.01e-96
c116327_g1	up	3.56666	-	2.00264e-09	3.17e-08
c64124_g1	up	3.56546	-	1.2002e-07	1.56e-06
c129459_g5	up	3.56464	-	0.000565749	0.0039063
c98960_g1	up	3.56365	-	0.00054158	0.0037564
c164186_g1	up	3.56365	LP06350p [Drosophila melanogaster]	0.00054158	0.0037564
c20756_g1	up	3.56364	-	0.000143472	0.00113325
c117295_g1	up	3.56363	Predicted: Selenoprotein O-like [Bombyx mori]	1.42123e-20	4.65e-19
c154615_g1	up	3.56355	Hypothetical protein KGM_22544 [Danaus plexippus]	0.000553438	0.00382862
c109096_g1	up	3.56355	-	0.000553438	0.00382862
c117021_g1	up	3.56211	Predicted: Uncharacterized protein LOC105398457 [Plutella xylostella]	8.36219e-13	1.77e-11
c73379_g1	up	3.56154	-	0.000589045	0.00405145
c110191_g1	up	3.56097	-	7.03941e-06	7.13e-05
c110834_g1	up	3.55836	-	0.000556135	0.00384573
c127507_g1	up	3.55833	Predicted: Low quality protein: Uncharacterized protein LOC101745803 [Bombyx mori]	1.45834e-49	1.19e-47
c66074_g1	up	3.5583	-	0.000563383	0.00389199
c107343_g2	up	3.55637	-	2.45445e-23	9.16e-22
c125529_g4	up	3.55577	-	9.05547e-06	9.02e-05
c33924_g1	up	3.55424	-	0.000592224	0.00407176
c96939_g2	up	3.55409	Predicted: Uncharacterized protein LOC105395759 [Plutella xylostella]	3.82675e-07	4.68e-06
c73442_g3	up	3.55249	-	3.37113e-103	8.34e-101
c111991_g1	up	3.55145	Serine protease 36 [Mamestra configurata]	4.93826e-112	1.5e-109
c101323_g1	up	3.55121	-	3.84142e-05	0.000340955
c95593_g1	up	3.55041	Hypothetical protein FF38_06996 [Lucilia cuprina]	4.37384e-05	0.000384134
c17466_g1	up	3.54768	Predicted: ADP-ribosylation factor-like protein isoform X1 [Bombyx mori]	0.000618762	0.00423224
c80341_g1	up	3.54662	Predicted: Nucleoredoxin-like protein 2 [Bombyx mori]	0.000607794	0.00416943
c39185_g1	up	3.54586	Predicted: Uncharacterized protein LOC105841315 [Bombyx mori]	5.67159e-05	0.000487809
c97287_g1	up	3.54482	-	0.000167827	0.00130807
c129991_g2	up	3.54286	-	0.000608575	0.00417406
c6700_g1	up	3.54282	Predicted: Uncharacterized protein LOC101736890 [Bombyx mori]	1.80393e-07	2.29e-06
c64737_g1	up	3.54242	Predicted: Low quality protein: dynein heavy chain 2, axonemal-like [Bombyx mori]	4.49115e-05	0.000393609
c94250_g1	up	3.54078	-	2.48653e-07	3.11e-06
c71475_g1	up	3.53892	-	0.0001706	0.00132825
c46730_g1	up	3.53497	S-adenosylmethionine synthase [Lucilia cuprina]	4.79432e-05	0.000418288
c123143_g1	up	3.53418	Predicted: Uncharacterized protein LOC101747102 [Bombyx mori]	2.08137e-08	2.95e-07
c73461_g1	up	3.534	-	0.000620674	0.00424276
c102330_g1	up	3.53377	-	0.000202837	0.00155351
c131444_g1	up	3.53258	Serine protease 38 [Mamestra configurata]	4.96878e-236	6.07e-233
c94593_g1	up	3.53253	-	2.12005e-152	1.18e-149
c154776_g1	up	3.53214	Predicted: Probable Tubulin polyglutamylase TTLL1 [Bombyx mori]	0.000617438	0.00422537
c123626_g3	up	3.53176	Hypothetical protein FF38_03795 [Lucilia cuprina]	0.000652495	0.00443462
c64290_g1	up	3.53156	-	1.79279e-05	0.000169462
c122516_g1	up	3.53128	RecName: Full=Trypsin, alkaline C; Flags: Precursor [Manduca sexta]	3.71773e-10	6.31e-09
c117668_g1	up	3.53085	-	0.000618747	0.00423224
c127960_g1	up	3.53039	-	1.42189e-18	4.24e-17
c77764_g1	up	3.52983	Predicted: Growth arrest-specific protein 8 isoform X2 [Plutella xylostella]	0.000623127	0.00425587
c102644_g1	up	3.52864	-	0.000628529	0.00428576
c50474_g2	up	3.5281	Beta-tubulin [Drosophila silvestris]	1.98243e-09	3.14e-08
c117842_g1	up	3.52803	Aquaporin [Bombyx mori]	5.61585e-238	7.08e-235
c128427_g4	up	3.52674	-	8.25628e-11	1.49e-09
c92651_g1	up	3.52563	-	0.000178937	0.00138609
c131364_g3	up	3.5237	-	4.54891e-05	0.000398189
c147803_g1	up	3.52367	-	0.000666834	0.00452134
c92279_g2	up	3.52361	Hypothetical protein FF38_03942 [Lucilia cuprina]	0.000644423	0.0043851
c138650_g3	up	3.52335	-	0	0
c120728_g1	up	3.52193	-	2.529e-14	5.92e-13
c141638_g1	up	3.5216	-	0.000662379	0.00449458
c28223_g1	up	3.52107	-	0.00067624	0.0045773
c144670_g1	up	3.52107	-	0.00067624	0.0045773
c128060_g1	up	3.52082	Predicted: Uncharacterized protein LOC101740352 [Bombyx mori]	8.20746e-150	4.38e-147
c6027_g1	up	3.51981	-	0.000650928	0.00442519
c141165_g1	up	3.51981	-	0.000650928	0.00442519
c93035_g1	up	3.51871	Neutral lipase [Helicoverpa armigera]	1.96933e-43	1.39e-41
c110241_g1	up	3.51772	Endonuclease-reverse transcriptase hmrte-e01 [Heliconius melpomene]	1.07342e-11	2.08e-10
c133554_g3	up	3.51725	Predicted: Low quality protein: dynein heavy chain 2, axonemal-like [Bombyx mori]	2.92945e-21	1e-19
c132521_g1	up	3.51724	-	4.74056e-05	0.000413825
c37377_g1	up	3.51707	Putative 60S ribosomal protein L37-A [Lucilia cuprina]	7.79883e-11	1.41e-09
c87319_g1	up	3.51656	Hypothetical protein FF38_06919 [Lucilia cuprina]	0.000711405	0.00478515
c117817_g1	up	3.51563	-	6.23721e-05	0.000532708
c15523_g1	up	3.51557	-	0.000772861	0.00514882
c139840_g1	up	3.51405	-	0.000675041	0.00457035
c53783_g1	up	3.5117	-	0.000187124	0.0014436
c53512_g1	up	3.5117	-	0.000681359	0.00460488
c113245_g1	up	3.51156	Predicted: Signal-induced proliferation-associated 1-like protein 2 [Bombyx mori]	1.83563e-211	1.82e-208
c149899_g1	up	3.50958	Predicted: Uncharacterized protein LOC105398543 [Plutella xylostella]	0.000688113	0.00464539
c116399_g1	up	3.50906	-	9.25551e-09	1.37e-07
c111897_g1	up	3.50836	Ubiquitin carboxy-terminal hydrolase [Danaus plexippus]	1.86649e-14	4.41e-13
c77078_g1	up	3.50814	-	0.000231713	0.00174987
c73411_g1	up	3.50719	Predicted: E3 ubiquitin-protein ligase RNF185-like [Plutella xylostella]	2.97467e-08	4.14e-07
c13761_g1	up	3.50695	Putative salivary Trypsin [Lucilia sericata]	3.05392e-06	3.27e-05
c82134_g1	up	3.50667	-	0.000731113	0.00489698
c107376_g1	up	3.5062	-	1.29493e-05	0.000125371
c44449_g1	up	3.50563	Predicted: Craniofacial development protein 2-like [Bombyx mori]	0.000691988	0.00466837
c159208_g1	up	3.50513	-	0.000703793	0.00473956
c101859_g3	up	3.50496	Predicted: Uncharacterized protein LOC105146095 [Acromyrmex echinatior]	6.05491e-05	0.000518256
c119487_g1	up	3.5047	-	2.49097e-31	1.24e-29
c16784_g1	up	3.50467	-	0.000204683	0.00156508
c62014_g2	up	3.50402	Hypothetical protein FF38_08472 [Lucilia cuprina]	9.05762e-05	0.000747785
c58247_g1	up	3.50363	-	0.000203456	0.00155734
c37831_g2	up	3.50273	Predicted: Importin-5 [Musca domestica]	0.000704445	0.00474315
c99079_g1	up	3.5014	-	6.37898e-05	0.000543355
c124033_g3	up	3.50061	-	0.000716337	0.00481302
c124429_g1	up	3.49967	Predicted: Fatty acyl-CoA reductase 1-like [Bombyx mori]	8.0147e-79	1.2e-76
c52497_g1	up	3.49808	-	0.000718976	0.00482626
c12965_g1	up	3.49783	Hypothetical protein FF38_02443 [Lucilia cuprina]	0.000718232	0.00482249
c86071_g1	up	3.49765	Predicted: Selenium-binding protein 1 isoform X2 [Octodon degus]	2.4684e-05	0.000227134
c94844_g1	up	3.49492	-	0.000727962	0.00487793
c130111_g1	up	3.49482	Predicted: Ceramide phosphoethanolamine synthase [Plutella xylostella]	2.18364e-24	8.54e-23
c39642_g1	up	3.49398	-	0.000762665	0.00508667
c103363_g1	up	3.49363	Predicted: Low quality protein: Uncharacterized protein LOC105429950 [Pogonomyrmex barbatus]	2.02946e-05	0.000189934
c145962_g1	up	3.49199	Calcium-transporting atpase sarcoplasmic/endoplasmic reticulum type [Lucilia cuprina]	7.83034e-05	0.000655473
c25927_g1	up	3.49194	Predicted: Uncharacterized protein LOC101735575 [Bombyx mori]	0.000787823	0.00523532
c38934_g1	up	3.49166	Gustatory receptor 60 [Bombyx mori]	0.000751421	0.0050217
c54651_g1	up	3.49118	-	0.000738805	0.00494433
c56000_g1	up	3.49101	-	9.3996e-05	0.000773848
c127835_g2	up	3.49098	-	1.01575e-89	1.92e-87
c115842_g1	up	3.49005	-	3.8662e-09	5.97e-08
c134096_g1	up	3.48992	-	1.23748e-62	1.39e-60
c150610_g1	up	3.4877	-	0.000833868	0.00550676
c2368_g1	up	3.48748	Neutral lipase [Helicoverpa armigera]	1.04087e-30	5.08e-29
c111523_g1	up	3.48654	-	0.000753526	0.00503394
c170304_g1	up	3.48603	Hypothetical protein FF38_00751, partial [Lucilia cuprina]	0.000787489	0.00523378
c125640_g1	up	3.48492	Predicted: Low quality protein: venom carboxylesterase-6-like [Bombyx mori]	1.09782e-49	8.96e-48
c105633_g1	up	3.4844	-	6.09707e-05	0.000521692
c134400_g1	up	3.48365	Predicted: Uncharacterized protein LOC101743946 [Bombyx mori]	2.94588e-53	2.66e-51
c113855_g2	up	3.48234	Predicted: Armadillo repeat-containing protein 3 [Bombyx mori]	0.000791803	0.00525782
c122407_g3	up	3.4807	Predicted: Uncharacterized protein LOC105382875 [Plutella xylostella]	0.000282369	0.0020897
c59410_g1	up	3.48044	-	6.38975e-06	6.52e-05
c135894_g1	up	3.47946	-	0.000830871	0.00549016
c104450_g1	up	3.47913	-	1.12934e-07	1.47e-06
c160026_g1	up	3.47791	Predicted: ATPase ASNA1 homolog [Musca domestica]	0.000783004	0.00520722
c111260_g1	up	3.47688	Hypothetical protein KGM_12691 [Danaus plexippus]	0.000260454	0.00194546
c57508_g1	up	3.47681	Predicted: Leupaxin isoform X6 [Ceratitis capitata]	0.000258276	0.00193082
c116328_g1	up	3.47564	-	2.7239e-255	3.8e-252
c10085_g1	up	3.47559	-	7.6437e-05	0.000640709
c124817_g4	up	3.47444	Mariner transposase [Atteva punctella]	6.09772e-07	7.24e-06
c95589_g1	up	3.47402	-	6.90229e-05	0.000583535
c125435_g1	up	3.47214	Heat shock protein 70-2 [Melitaea cinxia]	5.01553e-50	4.14e-48
c124560_g1	up	3.47195	Nicotinic acetylcholine receptor subunit alpha 9 precursor [Bombyx mori]	4.80914e-77	6.98e-75
c124813_g3	up	3.47193	-	2.29081e-13	5.03e-12
c106443_g1	up	3.47125	Nanos-M [Bombyx mori]	9.76292e-15	2.35e-13
c126274_g4	up	3.46885	-	6.27336e-06	6.41e-05
c81494_g1	up	3.46802	-	0.000822648	0.00544262
c29835_g1	up	3.46802	Predicted: Uncharacterized protein LOC100888373 [Strongylocentrotus purpuratus]	0.000822648	0.00544262
c75469_g1	up	3.4679	-	6.33432e-10	1.05e-08
c134385_g1	up	3.46783	Aminopeptidase N6 [Trichoplusia ni]	2.86899e-159	1.73e-156
c60114_g1	up	3.46751	Hypothetical protein KGM_07980 [Danaus plexippus]	0.000869409	0.00571487
c124818_g1	up	3.46694	-	9.31245e-06	9.26e-05
c130332_g7	up	3.46677	Predicted: Uncharacterized protein LOC103308593 [Acyrthosiphon pisum]	9.66735e-10	1.58e-08
c155569_g1	up	3.46649	Hypothetical protein KGM_06073 [Danaus plexippus]	2.09661e-05	0.000195758
c126316_g2	up	3.46523	-	0.000267928	0.00199398
c102055_g1	up	3.46327	-	8.6195e-12	1.68e-10
c129752_g1	up	3.46262	Predicted: Insulin-like growth factor-binding protein complex acid labile subunit [Bombyx mori]	3.13154e-78	4.66e-76
c114542_g1	up	3.4619	GI23740 [Drosophila mojavensis]	4.37452e-07	5.3e-06
c97911_g1	up	3.46035	-	0.00083562	0.00551741
c116314_g1	up	3.45849	Predicted: Apolipoprotein D-like [Bombyx mori]	3.48537e-172	2.41e-169
c83907_g1	up	3.45786	-	0.000256827	0.00192089
c46495_g1	up	3.45771	Predicted: Probable cytochrome c oxidase subunit 7A, mitochondrial [Plutella xylostella]	1.8958e-10	3.31e-09
c63582_g1	up	3.45768	Predicted: 40S ribosomal protein S26-like [Chlorocebus sabaeus]	0.000841479	0.00555148
c61072_g1	up	3.45768	-	0.000841479	0.00555148
c39989_g1	up	3.45768	-	0.000841479	0.00555148
c137212_g1	up	3.45765	Predicted: Zinc carboxypeptidase-like [Bombyx mori]	0	0
c54240_g1	up	3.45732	-	1.82509e-06	2.02e-05
c2686_g1	up	3.45706	-	0.000857985	0.00564818
c26804_g1	up	3.45706	Hypothetical protein KGM_08772 [Danaus plexippus]	0.000857985	0.00564818
c132880_g1	up	3.45668	Membrane alanyl aminopeptidase-like [Bombyx mori]	1.69077e-196	1.48e-193
c95727_g1	up	3.45616	-	2.44019e-05	0.00022472
c87134_g1	up	3.45537	-	2.10125e-05	0.000196099
c115964_g2	up	3.45395	Predicted: RNA-directed DNA polymerase from mobile element jockey-like [Plutella xylostella]	0.000858783	0.00565297
c104800_g2	up	3.45327	-	7.74668e-05	0.000649136
c134181_g1	up	3.45163	-	3.57364e-12	7.21e-11
c111357_g1	up	3.45148	Predicted: Uncharacterized protein LOC105386214 [Plutella xylostella]	7.96502e-05	0.000665536
c116549_g1	up	3.45136	Hypothetical protein KGM_22219 [Danaus plexippus]	6.1464e-45	4.48e-43
c109825_g2	up	3.45004	Predicted: Uncharacterized protein LOC105394308 isoform X2 [Plutella xylostella]	9.20227e-05	0.000758624
c138896_g1	up	3.44933	Hypothetical protein KGM_19687 [Danaus plexippus]	1.3832e-05	0.000133299
c64399_g1	up	3.44904	-	0.00090348	0.00591094
c56177_g1	up	3.44897	Hypothetical protein FF38_14138 [Lucilia cuprina]	9.90951e-06	9.81e-05
c116285_g1	up	3.44887	-	4.60525e-25	1.85e-23
c134250_g2	up	3.4481	Predicted: Uncharacterized protein KIAA0556 [Bombyx mori]	2.05445e-30	9.94e-29
c124500_g1	up	3.44499	Predicted: Elongation of very long chain fatty acids protein AAEL008004 isoform X1 [Tribolium castaneum]	3.05043e-127	1.13e-124
c120311_g4	up	3.44428	-	2.49128e-05	0.000229075
c87097_g1	up	3.44232	-	0.000908852	0.00594413
c132773_g2	up	3.44214	-	1.88052e-21	6.49e-20
c119889_g1	up	3.44192	-	3.5623e-11	6.63e-10
c116364_g1	up	3.44146	-	0.000349673	0.00253628
c114907_g1	up	3.44133	Hypothetical protein KGM_15692 [Danaus plexippus]	1.62481e-12	3.37e-11
c136073_g1	up	3.4413	Membrane alanyl aminopeptidase-like precursor [Bombyx mori]	4.08688e-85	6.94e-83
c93436_g1	up	3.44107	-	0.00090941	0.00594533
c58359_g1	up	3.44107	-	0.00090941	0.00594533
c44279_g1	up	3.44107	Unnamed protein product [Vitrella brassicaformis CCMP3155]	0.00090941	0.00594533
c128775_g2	up	3.44089	Hypothetical protein KGM_01470 [Danaus plexippus]	8.11938e-38	4.95e-36
c137789_g1	up	3.44017	Predicted: Putative nuclease HARBI1 [Acyrthosiphon pisum]	1.1956e-15	3.07e-14
c117606_g1	up	3.43844	-	2.5195e-05	0.000231434
c131398_g6	up	3.43838	-	1.64481e-10	2.89e-09
c129357_g1	up	3.43826	Chymotrypsin-like Serine protease precursor, partial [Alabama argillacea]	4.85828e-29	2.25e-27
c25978_g1	up	3.43826	Tiggrin [Lucilia cuprina]	0.000962664	0.00624721
c117957_g1	up	3.43761	-	0.000130387	0.00103961
c25424_g1	up	3.43737	-	0.000922642	0.00602143
c156218_g1	up	3.43737	-	0.000922642	0.00602143
c133188_g1	up	3.43725	Copper transporter [Bombyx mori]	9.66493e-36	5.54e-34
c9760_g2	up	3.4372	Hypothetical protein FF38_13176, partial [Lucilia cuprina]	0.000936059	0.00609697
c158783_g1	up	3.43683	-	0.000954164	0.00619813
c27770_g1	up	3.43669	GI19517 [Drosophila mojavensis]	0.00105149	0.00675577
c123522_g1	up	3.43656	-	8.47127e-05	0.000705019
c136703_g1	up	3.43503	Hypothetical protein KGM_07675 [Danaus plexippus]	7.63352e-166	4.97e-163
c110404_g1	up	3.43384	Hypothetical protein, partial [Ostrinia furnacalis]	7.7065e-09	1.15e-07
c52650_g1	up	3.43339	Predicted: Uncharacterized protein LOC105841383 [Bombyx mori]	2.23951e-05	0.000207927
c126485_g1	up	3.4329	-	1.05822e-11	2.05e-10
c158549_g1	up	3.43288	Hypothetical protein FF38_01794 [Lucilia cuprina]	0.00106676	0.00684447
c19794_g1	up	3.43254	-	0.000939954	0.00611574
c67472_g1	up	3.4323	-	0.000940867	0.00612026
c77812_g1	up	3.43207	-	2.84972e-05	0.000259189
c115318_g1	up	3.43155	-	1.67954e-10	2.95e-09
c120256_g1	up	3.43107	Hypothetical protein KGM_13456 [Danaus plexippus]	2.93845e-34	1.61e-32
c112071_g1	up	3.43051	Predicted: Uncharacterized protein LOC101745771 [Bombyx mori]	2.81108e-09	4.39e-08
c53386_g1	up	3.43009	Hypothetical protein FF38_03167 [Lucilia cuprina]	9.50381e-08	1.25e-06
c130310_g1	up	3.42934	Beta-fructofuranosidase 2 [Manduca sexta]	2.57795e-124	9.06e-122
c165032_g1	up	3.42871	Reverse transcriptase [Ostrinia nubilalis]	0.000953939	0.00619717
c126612_g1	up	3.42832	Predicted: 23 kDa integral membrane protein-like [Plutella xylostella]	3.19194e-85	5.43e-83
c139881_g1	up	3.42629	-	0.0010895	0.00697572
c105320_g1	up	3.4242	ATP synthase subunit beta, mitochondrial [Lucilia cuprina]	1.09792e-09	1.78e-08
c160669_g1	up	3.42413	Hypothetical protein FF38_10854 [Lucilia cuprina]	0.00103404	0.00665441
c128324_g1	up	3.42372	Predicted: Trypsin delta/gamma-like [Bombyx mori]	2.35086e-33	1.26e-31
c126273_g1	up	3.42345	-	2.12337e-13	4.68e-12
c8062_g1	up	3.42343	Predicted: Mitochondrial glutamate carrier 1-like [Bombyx mori]	0.000331796	0.00242143
c129870_g1	up	3.42303	-	9.57588e-10	1.56e-08
c39479_g1	up	3.42118	Predicted: Myophilin-like [Bombyx mori]	2.409e-114	7.45e-112
c74645_g1	up	3.42092	-	8.82939e-09	1.31e-07
c13973_g1	up	3.42044	-	0.00101465	0.00654234
c125690_g2	up	3.42023	-	7.73969e-07	9.05e-06
c134817_g1	up	3.41957	-	7.27571e-134	3.18e-131
c20348_g1	up	3.41771	Fatty-acyl-coa desaturase [Operophtera brumata]	0.000999135	0.00645436
c50959_g1	up	3.4167	-	0.000120794	0.000969155
c51239_g1	up	3.41423	-	0.00031589	0.00231534
c26034_g1	up	3.41422	Hypothetical protein FF38_11273 [Lucilia cuprina]	3.24218e-09	5.04e-08
c118257_g1	up	3.41382	Fatty acid-binding protein 2 [Helicoverpa armigera]	1.69056e-132	7.22e-130
c105331_g1	up	3.41354	-	4.51505e-07	5.46e-06
c34390_g1	up	3.41318	-	0.000356709	0.00258166
c119830_g1	up	3.41277	-	0.000398747	0.00285753
c78402_g1	up	3.41271	-	0.00104625	0.00672593
c122594_g4	up	3.41261	Predicted: Uncharacterized protein LOC101742664 [Bombyx mori]	3.58956e-53	3.23e-51
c25599_g1	up	3.41259	Predicted: 60S ribosomal protein L44 [Musca domestica]	1.24312e-06	1.41e-05
c153360_g1	up	3.41214	Unnamed protein product [Vitrella brassicaformis CCMP3155]	0.00105906	0.00679888
c140861_g1	up	3.41214	-	0.00105906	0.00679888
c149152_g1	up	3.41159	-	0.00104944	0.00674476
c113621_g2	up	3.41074	4-nitrophenylphosphatase [Bombyx mori]	1.9054e-06	2.1e-05
c39611_g2	up	3.40962	-	0.000102186	0.000834526
c126891_g2	up	3.40952	-	9.78043e-05	0.000802457
c121361_g1	up	3.40817	Predicted: Renin receptor [Bombyx mori]	3.57295e-09	5.53e-08
c138563_g2	up	3.40626	Putative pol-like protein [Danaus plexippus]	2.70704e-42	1.86e-40
c134195_g4	up	3.40612	Predicted: Uncharacterized protein LOC105842941 [Bombyx mori]	1.32302e-79	2.03e-77
c113113_g1	up	3.40272	-	2.20635e-05	0.000205063
c130962_g1	up	3.40184	Hypothetical protein KGM_04067 [Danaus plexippus]	1.29707e-10	2.3e-09
c81234_g1	up	3.40183	Hypothetical protein FF38_00063 [Lucilia cuprina]	4.26031e-05	0.00037496
c107437_g1	up	3.40117	Putative EG:8D8-7 [Danaus plexippus]	3.42154e-129	1.38e-126
c117436_g1	up	3.40052	Predicted: MIF-like protein mif-2 [Bombyx mori]	6.17198e-51	5.2e-49
c9666_g1	up	3.40021	-	0.000116375	0.000937682
c108546_g1	up	3.40012	-	2.47267e-05	0.000227501
c110701_g1	up	3.39964	-	0.00111029	0.00709737
c130001_g5	up	3.39937	-	4.24698e-07	5.16e-06
c120006_g1	up	3.39863	-	0.00110282	0.00705589
c130182_g2	up	3.39832	-	2.73219e-09	4.28e-08
c109295_g1	up	3.39727	-	2.01098e-05	0.000188316
c168495_g1	up	3.39669	-	0.00110496	0.00706784
c135240_g1	up	3.39509	Hypothetical protein KGM_09956 [Danaus plexippus]	1.16965e-52	1.03e-50
c116356_g1	up	3.39509	Carboxyl/choline esterase CCE006a [Helicoverpa armigera]	4.25364e-18	1.24e-16
c77034_g1	up	3.39399	Predicted: Uncharacterized protein LOC101747082 [Bombyx mori]	1.72944e-94	3.57e-92
c32477_g1	up	3.39384	Putative ATP synthase subunit f, mitochondrial [Lucilia cuprina]	1.82391e-05	0.000172076
c30017_g1	up	3.39296	Hypothetical protein KGM_05007 [Danaus plexippus]	0.000408035	0.00291619
c166364_g1	up	3.39246	-	3.24602e-05	0.000292024
c85457_g1	up	3.39227	-	0.000130674	0.00104147
c129274_g1	up	3.39103	-	3.17401e-06	3.39e-05
c136197_g5	up	3.38934	Reverse transcriptase [Lasius niger]	1.06092e-05	0.000104459
c121826_g1	up	3.38736	-	6.09712e-13	1.31e-11
c95457_g1	up	3.38722	-	0.000385657	0.00277222
c132707_g1	up	3.3865	-	2.67389e-147	1.36e-144
c147411_g1	up	3.38368	Hypothetical protein FF38_02766 [Lucilia cuprina]	0.0012035	0.00762085
c115687_g1	up	3.3832	Predicted: Malate dehydrogenase, mitochondrial [Bombyx mori]	6.37659e-13	1.36e-11
c159917_g1	up	3.38313	-	0.00118134	0.00749549
c131683_g1	up	3.38299	Predicted: Leucine-rich repeat neuronal protein 3-like [Bombyx mori]	1.01005e-95	2.14e-93
c126339_g3	up	3.38123	Predicted: Uncharacterized protein LOC101736278 [Bombyx mori]	1.43253e-85	2.46e-83
c51740_g1	up	3.38094	V-type proton ATPase subunit d 1 [Lucilia cuprina]	0.00118956	0.00754403
c97146_g1	up	3.38049	-	1.3848e-12	2.88e-11
c55714_g2	up	3.37926	Predicted: Fer-1-like protein 6 [Bombyx mori]	0.00117652	0.00746725
c120234_g1	up	3.37862	-	4.39767e-19	1.34e-17
c102677_g1	up	3.3785	-	1.16367e-11	2.25e-10
c109390_g1	up	3.37699	-	8.50141e-08	1.12e-06
c16157_g1	up	3.37675	-	1.58151e-07	2.02e-06
c124343_g1	up	3.37598	Predicted: Sodium-coupled monocarboxylate transporter 2-like [Bombyx mori]	1.27914e-15	3.28e-14
c104548_g1	up	3.37587	-	0.00123364	0.00778871
c120477_g1	up	3.37526	-	0.000128317	0.00102475
c99084_g1	up	3.37471	-	0.00127707	0.00802659
c112096_g2	up	3.37405	Predicted: Uncharacterized protein LOC105397244 [Plutella xylostella]	0.00119181	0.00755706
c130106_g1	up	3.37375	Carboxyl/choline esterase CCE006d [Helicoverpa armigera]	1.57092e-52	1.38e-50
c54913_g1	up	3.37278	Hypothetical protein [Bactrocera oleae]	0.00040345	0.00288706
c75458_g1	up	3.3724	-	1.38134e-143	6.57e-141
c99090_g1	up	3.37218	Cyclic AMP-regulated protein [Danaus plexippus]	1.85125e-10	3.23e-09
c144889_g1	up	3.37134	-	0.00120405	0.00762152
c98330_g1	up	3.37096	-	4.59717e-17	1.27e-15
c44258_g1	up	3.3685	-	0.0013577	0.00846905
c107138_g1	up	3.36545	-	2.99055e-07	3.7e-06
c75068_g1	up	3.36488	Predicted: Dynein heavy chain 3, axonemal-like [Plutella xylostella]	0.00126658	0.00797198
c113604_g1	up	3.36417	-	1.02225e-05	0.000100952
c32643_g1	up	3.36366	Hypothetical protein FF38_09356 [Lucilia cuprina]	0.00138534	0.00861192
c114534_g1	up	3.36192	Predicted: Mitochondrial import receptor subunit TOM40 homolog 1-like isoform X1 [Bombyx mori]	9.09083e-14	2.05e-12
c172298_g1	up	3.36187	-	0.000413406	0.00295219
c11123_g1	up	3.36103	-	0.00124913	0.0078753
c80756_g1	up	3.35857	Predicted: Uncharacterized protein LOC105394297 [Plutella xylostella]	2.51312e-08	3.54e-07
c96908_g1	up	3.35803	Troponin C, isoform 2 [Lucilia cuprina]	2.55506e-07	3.19e-06
c117944_g1	up	3.35777	-	2.13862e-18	6.32e-17
c89799_g1	up	3.35767	Predicted: CAMP-dependent protein kinase regulatory subunit-like [Bombyx mori]	0.000450046	0.00318294
c91728_g1	up	3.35635	-	5.32188e-206	5.03e-203
c93551_g1	up	3.35583	-	0.00127622	0.00802222
c122604_g2	up	3.35583	Endonuclease-reverse transcriptase [Bombyx mori]	0.00127622	0.00802222
c62352_g1	up	3.35519	Hypothetical protein FF38_14273 [Lucilia cuprina]	0.00132243	0.00827631
c106628_g1	up	3.35471	-	4.6149e-08	6.27e-07
c78877_g1	up	3.35447	Putative ORF2-encoded protein [Danaus plexippus]	0.000441662	0.00313033
c166987_g1	up	3.35307	-	0.0012895	0.00809254
c134543_g1	up	3.35197	Predicted: Putative inorganic phosphate cotransporter [Bombyx mori]	7.66978e-182	6.22e-179
c125273_g1	up	3.35172	Putative innexin [Danaus plexippus]	4.06801e-109	1.15e-106
c79988_g1	up	3.35171	Predicted: Uncharacterized protein LOC101741310 [Bombyx mori]	0.000156711	0.00122794
c114830_g1	up	3.35115	-	6.86645e-12	1.35e-10
c73708_g1	up	3.34925	-	7.70246e-10	1.27e-08
c132794_g1	up	3.34882	Aminopeptidase N 2 [Lymantria dispar]	4.09671e-161	2.52e-158
c95235_g1	up	3.34809	-	2.14019e-160	1.31e-157
c138650_g2	up	3.34757	Predicted: Fatty acid synthase-like [Bombyx mori]	1.42934e-46	1.09e-44
c132585_g1	up	3.34741	Predicted: 17-beta-hydroxysteroid dehydrogenase 14-like [Bombyx mori]	6.99768e-96	1.49e-93
c109034_g1	up	3.34696	-	3.3256e-07	4.1e-06
c86952_g1	up	3.34625	-	0.000497883	0.00348251
c13233_g1	up	3.34589	-	0.00014182	0.00112143
c77097_g1	up	3.34461	-	0.000467481	0.00329131
c118992_g1	up	3.34414	-	2.538e-07	3.17e-06
c106925_g1	up	3.34392	Predicted: ChymoTrypsin-1-like [Bombyx mori]	5.19327e-05	0.000450572
c81317_g1	up	3.34323	Hypothetical protein FF38_09215, partial [Lucilia cuprina]	4.72087e-06	4.92e-05
c123599_g1	up	3.34309	Predicted: 23 kDa integral membrane protein-like isoform X6 [Bombyx mori]	7.04553e-66	8.43e-64
c127569_g2	up	3.34076	-	3.91558e-16	1.03e-14
c75445_g1	up	3.34047	-	0.000173571	0.00134834
c140143_g1	up	3.33912	-	0.00137344	0.0085491
c118220_g1	up	3.33827	Predicted: Apyrase isoform X1 [Bombyx mori]	5.56729e-146	2.75e-143
c79983_g1	up	3.33813	-	0.00137147	0.00854081
c124888_g2	up	3.33685	-	6.53899e-07	7.73e-06
c136585_g2	up	3.33682	-	1.34816e-58	1.38e-56
c129076_g1	up	3.3368	Juvenile hormone diol kinase [Antheraea yamamai]	2.20855e-37	1.33e-35
c77492_g1	up	3.3351	Predicted: Apyrase-like [Bombyx mori]	2.50225e-167	1.66e-164
c126397_g1	up	3.33508	Predicted: Pancreatic triacylglycerol lipase-like [Bombyx mori]	3.21666e-147	1.63e-144
c97101_g1	up	3.33488	Nicotinic acetylcholine receptor subunit beta 2 [Cydia pomonella]	2.74986e-39	1.74e-37
c84644_g1	up	3.33459	Hypothetical protein FF38_12431, partial [Lucilia cuprina]	6.76422e-09	1.02e-07
c143633_g1	up	3.33417	Predicted: Endoplasmic reticulum resident protein 44 isoform X3 [Musca domestica]	0.00140608	0.00872626
c80166_g1	up	3.33376	-	0.00140109	0.00869869
c103548_g1	up	3.33376	-	0.00140109	0.00869869
c119500_g1	up	3.33312	-	1.56357e-69	2e-67
c50465_g1	up	3.33232	Hypothetical protein FF38_13896 [Lucilia cuprina]	0.000245013	0.00184034
c41970_g1	up	3.3323	-	0.0015506	0.00949921
c48630_g1	up	3.332	-	0.000270486	0.00201037
c15919_g1	up	3.33145	Predicted: Heterogeneous nuclear ribonucleoprotein 27C [Musca domestica]	0.000600287	0.00412363
c120669_g1	up	3.33107	Reverse transcriptase [Bombyx mori]	1.08951e-16	2.96e-15
c137793_g2	up	3.33091	-	6.90909e-05	0.000583877
c111977_g1	up	3.33091	-	3.61056e-08	4.97e-07
c117384_g1	up	3.33083	-	3.33655e-58	3.39e-56
c126035_g1	up	3.32993	-	4.25741e-14	9.81e-13
c66780_g1	up	3.32914	-	0.000515417	0.00359316
c122810_g2	up	3.32903	-	1.02745e-10	1.84e-09
c171693_g1	up	3.32858	-	0.00149677	0.00921212
c131612_g1	up	3.32841	Predicted: AMP deaminase 2-like [Bombyx mori]	3.04578e-21	1.04e-19
c135869_g1	up	3.32831	-	4.5602e-27	1.97e-25
c108816_g1	up	3.32807	-	0.00143098	0.00886347
c55947_g1	up	3.32786	Unnamed protein product [Trypanosoma congolense IL3000]	0.0014461	0.0089432
c123567_g2	up	3.32782	-	1.51347e-15	3.87e-14
c123281_g4	up	3.32739	-	9.43974e-05	0.000776749
c119428_g1	up	3.32672	-	4.91458e-06	5.1e-05
c94740_g1	up	3.32668	-	9.30374e-09	1.38e-07
c131476_g4	up	3.32667	-	3.78121e-08	5.19e-07
c99486_g1	up	3.32626	-	0.000151932	0.00119414
c160764_g1	up	3.32581	Dosage compensation regulator [Lucilia cuprina]	0.00152647	0.00937453
c49619_g1	up	3.32434	-	0.00150879	0.00928178
c132850_g1	up	3.32341	Predicted: Uncharacterized protein LOC105386545 isoform X3 [Plutella xylostella]	4.81468e-08	6.52e-07
c108248_g3	up	3.32245	-	7.84141e-09	1.17e-07
c173961_g1	up	3.32198	Hypothetical protein FF38_05685 [Lucilia cuprina]	0.00152423	0.00936512
c108465_g1	up	3.3214	-	0.00147123	0.00907391
c118823_g1	up	3.32126	Serine protease 13 [Mamestra configurata]	3.20436e-133	1.38e-130
c18002_g1	up	3.32019	-	0.00152743	0.00937899
c46659_g1	up	3.3197	-	3.08311e-08	4.29e-07
c121886_g1	up	3.31915	Acidic lipase [Helicoverpa armigera]	4.48813e-42	3.06e-40
c120436_g1	up	3.3191	-	2.15508e-21	7.4e-20
c99381_g1	up	3.31814	Hypothetical protein FF38_01009, partial [Lucilia cuprina]	0.00149878	0.00922333
c40854_g1	up	3.31708	-	0.00149491	0.00920278
c119356_g1	up	3.31604	Endonuclease-reverse transcriptase [Danaus plexippus]	1.6052e-42	1.11e-40
c97906_g1	up	3.315	-	0.000209732	0.00159953
c110569_g1	up	3.31392	-	0.000545334	0.00378014
c131920_g1	up	3.31359	-	4.68813e-18	1.37e-16
c122674_g1	up	3.31342	Insect intestinal mucin IIM14 [Trichoplusia ni]	3.96472e-44	2.83e-42
c121252_g1	up	3.31333	-	1.23232e-14	2.95e-13
c75543_g1	up	3.31315	Predicted: Sensory neuron membrane protein 2 [Bombyx mori]	4.1038e-98	9.11e-96
c77486_g1	up	3.31157	-	4.09582e-09	6.3e-08
c98380_g1	up	3.31123	-	1.32553e-18	3.96e-17
c94809_g1	up	3.31009	-	0.000608557	0.00417406
c94154_g1	up	3.30962	-	3.47974e-15	8.68e-14
c114971_g1	up	3.30731	-	3.07688e-18	9.02e-17
c154501_g1	up	3.30695	-	0.00153711	0.0094253
c135500_g4	up	3.30695	-	0.00153711	0.0094253
c130803_g3	up	3.30681	-	5.98647e-11	1.09e-09
c137983_g1	up	3.30663	-	8.65335e-41	5.7e-39
c116165_g1	up	3.30655	-	1.0029e-07	1.31e-06
c101736_g1	up	3.30633	-	2.60414e-06	2.82e-05
c103913_g1	up	3.30599	-	0.000204345	0.0015631
c36678_g1	up	3.30539	-	0.0016119	0.00983606
c122871_g1	up	3.30507	-	8.61054e-11	1.55e-09
c98292_g2	up	3.30483	Predicted: Uncharacterized protein LOC103511577 [Diaphorina citri]	6.05261e-07	7.19e-06
c118844_g1	up	3.30481	-	3.06203e-24	1.19e-22
c9604_g1	up	3.30437	Endonuclease-reverse transcriptase [Bombyx mori]	0.00159979	0.00977117
c173618_g1	up	3.30437	Hypothetical protein FF38_10456 [Lucilia cuprina]	0.00159979	0.00977117
c57350_g1	up	3.30397	-	0.00160413	0.00979619
c98919_g2	up	3.30275	-	1.87613e-89	3.51e-87
c116044_g1	up	3.30243	-	3.31823e-05	0.000298048
c170379_g1	up	3.30232	Hypothetical protein FF38_01456 [Lucilia cuprina]	0.00135207	0.00843851
c57510_g1	up	3.30178	Predicted: Glutamate dehydrogenase, mitochondrial isoform X2 [Musca domestica]	2.23405e-06	2.44e-05
c93981_g2	up	3.30159	Hypothetical protein EAG_08095, partial [Camponotus floridanus]	2.74237e-08	3.84e-07
c127488_g2	up	3.30142	-	0.00156863	0.00960153
c98047_g1	up	3.30132	-	0.000671972	0.0045519
c120620_g1	up	3.30092	Yellow-c [Danaus plexippus]	1.76716e-12	3.65e-11
c130036_g1	up	3.3007	Beta-glucosidase precursor [Danaus plexippus]	1.74763e-87	3.12e-85
c127968_g1	up	3.30028	Predicted: Homeobox protein 12-like [Plutella xylostella]	8.07542e-10	1.33e-08
c62538_g1	up	3.30028	-	1.84658e-05	0.000174049
c104853_g1	up	3.30015	-	0.00157977	0.00966301
c34647_g1	up	3.29971	-	0.00158755	0.00970324
c130247_g1	up	3.29941	Putative ecdysone oxidase [Helicoverpa zea]	3.7368e-111	1.1e-108
c122688_g1	up	3.2993	Predicted: Estradiol 17-beta-dehydrogenase 8-like isoform X2 [Bombyx mori]	6.97799e-36	4.03e-34
c93034_g1	up	3.29855	-	4.65356e-13	1e-11
c143800_g1	up	3.29826	-	0.00159596	0.00975008
c100851_g1	up	3.29826	-	0.00159596	0.00975008
c121881_g1	up	3.29733	-	5.49027e-15	1.35e-13
c98703_g1	up	3.29531	-	5.62555e-05	0.000484006
c125237_g1	up	3.29389	Predicted: Xaa-Pro aminopeptidase 1 [Bombyx mori]	2.76954e-180	2.22e-177
c108381_g1	up	3.29372	-	7.02828e-05	0.00059294
c40587_g1	up	3.29319	-	0.000209669	0.00159927
c126165_g1	up	3.29304	-	1.25648e-17	3.58e-16
c127031_g1	up	3.29264	Predicted: Uncharacterized protein LOC101735433 [Bombyx mori]	5.05116e-15	1.25e-13
c153547_g1	up	3.29226	-	0.00163773	0.0099715
c55982_g1	up	3.29193	-	0.001628	0.00992364
c50420_g1	up	3.29011	Predicted: Facilitated trehalose transporter Tret1-2 homolog [Bombyx mori]	2.70767e-05	0.000247286
c87395_g1	up	3.28954	-	3.52572e-05	0.000315047
c93007_g1	up	3.2891	Hypothetical protein FF38_05359 [Lucilia cuprina]	3.16189e-06	3.38e-05
c41753_g1	up	3.28875	Hypothetical protein FF38_14457 [Lucilia cuprina]	2.48935e-05	0.000228929
c98909_g1	up	3.28866	Insect intestinal mucin IIM14 [Trichoplusia ni]	1.68209e-42	1.16e-40
c131855_g3	up	3.28861	Predicted: Alpha-tocopherol transfer protein-like isoform X1 [Bombyx mori]	2.74424e-99	6.34e-97
c100633_g2	up	3.28762	Hypothetical protein FF38_12743 [Lucilia cuprina]	5.01263e-05	0.000435994
c137507_g4	up	3.28721	Predicted: Uncharacterized protein LOC101740738 isoform X2 [Bombyx mori]	6.43523e-18	1.86e-16
c112280_g1	up	3.28715	-	0.000240731	0.00181108
c134153_g1	up	3.28512	Hemolymph proteinase 6 [Danaus plexippus]	1.90595e-17	5.39e-16
c135748_g3	up	3.28497	Predicted: Fatty acyl-CoA reductase 1-like [Bombyx mori]	2.78182e-86	4.86e-84
c135006_g1	up	3.28266	Predicted: 4-coumarate--CoA ligase 1-like [Bombyx mori]	4.02011e-96	8.61e-94
c154879_g1	up	3.28231	-	0.000263911	0.00196813
c119356_g2	up	3.28225	-	2.84291e-13	6.2e-12
c134950_g2	up	3.28214	Reverse transcriptase [Danaus plexippus]	0.000663972	0.00450333
c126718_g1	up	3.28142	Hypothetical protein EH28_17377 [Larimichthys crocea]	3.52937e-74	4.88e-72
c598_g2	up	3.28086	GL12292 [Drosophila persimilis]	0.000676692	0.00457997
c90028_g1	up	3.28012	-	0.000523501	0.00364405
c134687_g2	up	3.27415	-	1.06918e-07	1.39e-06
c72808_g1	up	3.27411	-	8.65256e-09	1.29e-07
c120076_g1	up	3.27206	Predicted: Phospholipid scramblase 2-like isoform X2 [Plutella xylostella]	1.40538e-71	1.84e-69
c121451_g1	up	3.27016	Alpha-amylase [Helicoverpa armigera]	8.19526e-27	3.51e-25
c87285_g1	up	3.2681	-	4.14628e-06	4.36e-05
c134308_g1	up	3.26808	Hypothetical protein KGM_02783 [Danaus plexippus]	3.81155e-78	5.66e-76
c158049_g1	up	3.26803	ATP synthase subunit O, mitochondrial [Lucilia cuprina]	6.16932e-06	6.31e-05
c10774_g1	up	3.26785	-	0.000329502	0.00240623
c117559_g2	up	3.26714	-	5.41685e-19	1.65e-17
c79219_g1	up	3.26632	-	3.67356e-07	4.51e-06
c69691_g1	up	3.26467	-	1.59969e-33	8.62e-32
c88887_g1	up	3.26339	Predicted: Uncharacterized protein LOC105381942 [Plutella xylostella]	0.000831291	0.00549211
c85416_g1	up	3.26326	-	1.5169e-05	0.000145362
c116289_g1	up	3.26316	Predicted: Uncharacterized protein LOC105841668 [Bombyx mori]	2.84933e-39	1.8e-37
c117243_g1	up	3.26299	-	6.37356e-05	0.00054301
c138716_g3	up	3.26259	Predicted: Uncharacterized protein LOC101735820 [Bombyx mori]	3.54509e-08	4.89e-07
c50474_g1	up	3.26257	Putative Tubulin beta-1 chain, partial [Diaphorina citri]	1.28377e-08	1.87e-07
c25331_g1	up	3.26092	Predicted: Tubulin beta chain [Ovis aries]	3.46594e-06	3.68e-05
c125838_g2	up	3.26089	Alpha-esterase 3 precursor [Bombyx mori]	3.25133e-226	3.74e-223
c130486_g7	up	3.25842	Predicted: Elongation of very long chain fatty acids protein AAEL008004-like [Bombyx mori]	5.52658e-61	6e-59
c83750_g1	up	3.25683	Acylcoa dehydrogenase, middle domain containing protein [Acanthamoeba castellanii str- Neff]	3.46829e-05	0.000310404
c115598_g1	up	3.25527	-	4.08111e-09	6.28e-08
c87814_g3	up	3.2552	Hypothetical protein FF38_04907 [Lucilia cuprina]	0.00078022	0.00519175
c149087_g1	up	3.25518	-	0.000725874	0.00486599
c102153_g1	up	3.25455	Chitin deacetylase 5b [Helicoverpa armigera]	1.29483e-261	1.87e-258
c90839_g1	up	3.25432	-	0.000229395	0.00173467
c103617_g1	up	3.25411	Predicted: Putative inorganic phosphate cotransporter [Bombyx mori]	0.000319746	0.00234058
c129389_g1	up	3.25407	Glycosyltransferase precursor [Bombyx mori]	4.93901e-54	4.57e-52
c82576_g1	up	3.25407	-	2.52432e-07	3.15e-06
c131472_g2	up	3.25173	-	1.41346e-06	1.59e-05
c41110_g1	up	3.25035	Hypothetical protein KGM_14787 [Danaus plexippus]	1.02858e-07	1.34e-06
c126388_g1	up	3.2503	Thiosulfate sulfurtransferase/rhodanese-like domain-containing protein 1 precursor [Esox lucius]	1.22428e-08	1.79e-07
c125673_g1	up	3.2495	Predicted: Pancreatic triacylglycerol lipase-like [Plutella xylostella]	1.85186e-193	1.6e-190
c120844_g1	up	3.24916	Predicted: Armadillo repeat-containing protein 4 [Plutella xylostella]	2.85783e-18	8.4e-17
c31560_g1	up	3.24837	-	2.40239e-08	3.39e-07
c96330_g1	up	3.24822	Predicted: Uncharacterized protein LOC101735827 [Bombyx mori]	2.37476e-05	0.00021933
c136425_g1	up	3.24754	-	5.44527e-112	1.64e-109
c107830_g1	up	3.24705	Serine protease 11 [Mamestra configurata]	1.35866e-142	6.31e-140
c132291_g1	up	3.24595	-	5.55261e-09	8.43e-08
c126854_g1	up	3.24516	Predicted: Solute carrier family 22 member 6-like [Bombyx mori]	1.91011e-128	7.47e-126
c44526_g1	up	3.24433	Predicted: Uncharacterized protein LOC105381025 [Plutella xylostella]	0.000145524	0.00114821
c73202_g1	up	3.24297	-	8.23309e-05	0.000686707
c121778_g1	up	3.24294	Predicted: Monocarboxylate transporter 5-like [Bombyx mori]	7.69976e-129	3.07e-126
c135415_g2	up	3.24281	-	6.3283e-09	9.54e-08
c95677_g1	up	3.24274	-	0.000783707	0.00521146
c104613_g1	up	3.24258	-	0.000379033	0.00272806
c133409_g2	up	3.24251	Hypothetical protein KGM_14662 [Danaus plexippus]	1.67609e-82	2.7e-80
c125437_g1	up	3.24169	-	3.63219e-05	0.000323614
c91585_g1	up	3.24129	Serine protease 17 [Mamestra configurata]	1.20185e-151	6.58e-149
c93080_g1	up	3.24107	-	0.000777365	0.00517449
c112019_g2	up	3.24058	-	4.00242e-07	4.88e-06
c121001_g2	up	3.24026	-	1.80758e-05	0.000170697
c80470_g1	up	3.23953	Hypothetical protein FF38_05374 [Lucilia cuprina]	0.000100769	0.00082406
c75514_g1	up	3.23935	-	0.000909382	0.00594533
c25057_g1	up	3.23812	-	0.000321621	0.00235257
c129507_g1	up	3.23773	Predicted: Pituitary homeobox1 isoform X1 [Bombyx mori]	6.00607e-32	3.07e-30
c128717_g1	up	3.23732	Dipeptidyl-peptidase [Danaus plexippus]	8.33757e-217	8.95e-214
c99788_g1	up	3.23663	Hypothetical protein FF38_10857 [Lucilia cuprina]	3.15164e-05	0.000284193
c83433_g2	up	3.23584	Hypothetical protein KGM_19655 [Danaus plexippus]	4.30101e-17	1.19e-15
c8299_g1	up	3.23517	-	0.000406572	0.0029073
c82560_g1	up	3.23475	-	5.38809e-05	0.000465694
c56499_g1	up	3.23415	-	1.20008e-101	2.89e-99
c113171_g1	up	3.23358	Hypothetical protein KGM_17748 [Danaus plexippus]	3.27627e-07	4.04e-06
c112392_g1	up	3.23149	-	0.0013691	0.00853054
c110554_g1	up	3.23123	-	1.63345e-05	0.000155604
c137579_g1	up	3.23121	-	3.63699e-45	2.68e-43
c104516_g1	up	3.23105	-	0.000816209	0.00540362
c114028_g1	up	3.23	-	1.82831e-06	2.02e-05
c115734_g2	up	3.22964	-	1.76591e-11	3.37e-10
c102590_g1	up	3.22936	-	3.86055e-05	0.0003425
c165411_g1	up	3.22848	Hypothetical protein FF38_14292 [Lucilia cuprina]	2.31577e-07	2.9e-06
c126093_g2	up	3.22829	Predicted: Protein O-GlcNAcase-like [Plutella xylostella]	3.82266e-06	4.04e-05
c112998_g1	up	3.22811	Predicted: Uncharacterized protein LOC101745240 [Bombyx mori]	7.64107e-81	1.2e-78
c69846_g2	up	3.22778	Unnamed protein product [Vitrella brassicaformis CCMP3155]	0.000847392	0.00558307
c120381_g1	up	3.22399	Predicted: Glucosylceramidase [Plutella xylostella]	4.61123e-162	2.88e-159
c135858_g1	up	3.22373	Simila to CG8420 [Papilio polytes]	8.30164e-70	1.06e-67
c76577_g1	up	3.22368	Hypothetical protein KGM_12327 [Danaus plexippus]	7.77669e-10	1.28e-08
c111898_g3	up	3.223	-	3.39744e-12	6.87e-11
c125337_g1	up	3.22269	-	6.67044e-39	4.16e-37
c115337_g3	up	3.22267	-	9.11e-09	1.35e-07
c151842_g1	up	3.22198	Hypothetical protein FF38_02174 [Lucilia cuprina]	0.000677781	0.00458655
c107624_g1	up	3.22192	-	0.000917341	0.00599126
c119058_g1	up	3.22146	-	3.06133e-07	3.79e-06
c119284_g1	up	3.22062	-	4.4967e-20	1.44e-18
c119686_g1	up	3.22014	Predicted: Retinoid-inducible Serine carboxypeptidase-like [Bombyx mori]	3.85561e-33	2.05e-31
c101246_g1	up	3.21849	Predicted: Uncharacterized protein LOC101741239 [Bombyx mori]	0.000220703	0.0016742
c138569_g1	up	3.21805	Predicted: Transcription factor GATA-6 isoform X2 [Bombyx mori]	1.82398e-192	1.56e-189
c112974_g1	up	3.21796	-	0.000338355	0.00246386
c106213_g1	up	3.2179	-	1.16118e-06	1.32e-05
c115850_g1	up	3.21701	Alpha-esterase 49 precursor [Bombyx mori]	2.08615e-22	7.52e-21
c75146_g1	up	3.21263	Predicted: Sodium- and chloride-dependent creatine transporter 1-like [Bombyx mori]	3.81548e-09	5.89e-08
c74354_g1	up	3.21236	Predicted: ChymoTrypsin-1-like [Bombyx mori]	0.000349371	0.00253478
c132813_g1	up	3.21232	Aminopeptidase N3 [Lymantria dispar]	7.13067e-32	3.63e-30
c131733_g1	up	3.2122	Maltase A1 [Bombyx mori]	7.12544e-106	1.84e-103
c116285_g2	up	3.21216	Fatty acyl-coa reductase 2, partial [Helicoverpa armigera]	3.84759e-18	1.12e-16
c123015_g1	up	3.2109	Predicted: Organic cation transporter protein-like [Bombyx mori]	2.1343e-21	7.33e-20
c126852_g1	up	3.20993	Juvenile hormone epoxide hydrolase-like protein 4 [Bombyx mori]	1.89528e-210	1.86e-207
c117021_g2	up	3.20968	Predicted: Uncharacterized protein LOC105398457 [Plutella xylostella]	8.7757e-09	1.3e-07
c101979_g1	up	3.20767	Hypothetical protein FF38_01087 [Lucilia cuprina]	0.00015845	0.0012407
c127253_g1	up	3.20719	Predicted: Facilitated trehalose transporter Tret1-like [Bombyx mori]	1.57996e-47	1.24e-45
c117886_g1	up	3.20583	Predicted: Uncharacterized protein LOC101742914 [Bombyx mori]	3.73793e-154	2.14e-151
c135096_g1	up	3.20568	Predicted: Fatty acyl-CoA reductase 1-like [Bombyx mori]	4.76145e-70	6.14e-68
c97646_g2	up	3.20397	Predicted: Uncharacterized protein LOC101747025 [Bombyx mori]	7.88178e-30	3.75e-28
c26024_g1	up	3.20275	Serine protease 36 [Mamestra configurata]	1.89539e-104	4.83e-102
c107638_g1	up	3.20216	-	6.46319e-06	6.59e-05
c74663_g1	up	3.20115	-	0.000491234	0.00344176
c119144_g1	up	3.2008	-	5.61007e-05	0.000482883
c124888_g1	up	3.20059	Unknown protein, partial [Papilio xuthus]	0.000415421	0.00296498
c131581_g1	up	3.20059	-	1.79898e-10	3.15e-09
c111454_g1	up	3.20018	-	1.46805e-06	1.65e-05
c126639_g1	up	3.20016	Predicted: Uncharacterized protein LOC101739580 [Bombyx mori]	1.27635e-12	2.67e-11
c126595_g1	up	3.19929	Predicted: Carboxypeptidase Q-like [Bombyx mori]	7.65637e-52	6.59e-50
c104495_g1	up	3.19914	-	0.0010594	0.00680053
c160602_g1	up	3.199	Hypothetical protein KGM_17485 [Danaus plexippus]	4.18403e-05	0.00036885
c124000_g2	up	3.19824	-	1.91134e-18	5.66e-17
c137727_g1	up	3.19703	Aminopeptidase N 1 [Lymantria dispar]	1.41001e-72	1.87e-70
c130983_g1	up	3.19589	Predicted: Protein amnionless [Bombyx mori]	6.90387e-90	1.31e-87
c48340_g1	up	3.19515	-	0.000209235	0.00159681
c118658_g1	up	3.19295	-	0.000393462	0.00282347
c97646_g1	up	3.19291	-	5.10257e-26	2.12e-24
c107305_g1	up	3.19283	Predicted: Uncharacterized protein LOC105398603 [Plutella xylostella]	1.38683e-05	0.000133633
c127855_g1	up	3.19148	Predicted: Uncharacterized protein LOC101743234 [Bombyx mori]	1.46717e-110	4.25e-108
c94038_g1	up	3.19027	-	5.09287e-05	0.000442537
c122138_g1	up	3.18983	-	8.27033e-06	8.29e-05
c77063_g1	up	3.18872	Hypothetical protein KGM_03241 [Danaus plexippus]	8.78169e-08	1.16e-06
c129486_g1	up	3.18849	Predicted: Uncharacterized protein LOC101738145 [Bombyx mori]	8.65972e-08	1.14e-06
c106634_g1	up	3.18776	-	1.17929e-08	1.73e-07
c25860_g1	up	3.18709	Kelch-like protein 10 [Zootermopsis nevadensis]	0.000113472	0.000917547
c115204_g1	up	3.18616	-	0.000403752	0.00288896
c124369_g2	up	3.1856	Predicted: Nose resistant to fluoxetine protein 6-like [Plutella xylostella]	2.43131e-51	2.07e-49
c115113_g2	up	3.18477	-	5.52383e-05	0.000476182
c93167_g1	up	3.18458	Predicted: 1-phosphatidylinositol 4,5-bisphosphate phosphodiesterase epsilon-1-like [Microplitis demolitor]	0.000984234	0.00636587
c139552_g3	up	3.18404	-	0.000475989	0.00334527
c109291_g1	up	3.184	-	0.00042878	0.00305018
c109121_g1	up	3.18372	-	0.00107597	0.00689624
c109160_g1	up	3.18325	-	5.84882e-05	0.000501964
c130762_g1	up	3.18317	363_100_1 protein [Mamestra configurata]	7.5567e-108	2.06e-105
c47211_g1	up	3.18176	-	8.27617e-07	9.63e-06
c12077_g1	up	3.18125	-	9.46189e-09	1.4e-07
c132199_g1	up	3.18071	Transferin [Helicoverpa armigera]	1.44207e-37	8.74e-36
c64222_g1	up	3.1798	-	0.000483506	0.0033912
c113910_g1	up	3.17932	-	0.000579331	0.00399002
c77882_g1	up	3.17785	Predicted: Testis-specific Serine/threonine-protein kinase 3-like [Bombyx mori]	0.000934903	0.00609294
c115715_g2	up	3.17724	-	0.00051997	0.00362221
c34684_g1	up	3.17716	Hypothetical protein FF38_07530 [Lucilia cuprina]	0.000102463	0.00083662
c103008_g1	up	3.17709	-	0.000145167	0.00114573
c127144_g1	up	3.17628	Predicted: ATP synthase subunit gamma, mitochondrial-like [Bombyx mori]	9.52531e-14	2.14e-12
c113737_g1	up	3.17566	Predicted: MORN repeat-containing protein 3-like [Bombyx mori]	1.52725e-09	2.45e-08
c96295_g1	up	3.17485	-	0.00121484	0.00768408
c96279_g2	up	3.17461	-	3.74561e-06	3.96e-05
c113996_g3	up	3.1739	-	1.0752e-09	1.74e-08
c123694_g1	up	3.17237	-	0.00028285	0.00209306
c36917_g1	up	3.17163	-	0.000556153	0.00384573
c146613_g1	up	3.17151	-	0.000439756	0.0031196
c111153_g1	up	3.17035	Hypothetical protein KGM_13906 [Danaus plexippus]	9.64701e-102	2.34e-99
c127289_g1	up	3.16963	-	1.51044e-10	2.66e-09
c49251_g1	up	3.16925	Thap domain-containing [Lasius niger]	0.00120485	0.00762574
c128052_g1	up	3.16786	Predicted: Carboxypeptidase B-like [Bombyx mori]	7.86875e-100	1.83e-97
c133890_g1	up	3.16753	Storage protein-1 [Hyphantria cunea]	6.30089e-56	6.12e-54
c112365_g1	up	3.16728	-	6.23924e-07	7.39e-06
c111497_g1	up	3.16716	-	0.000457945	0.00323133
c127218_g1	up	3.16655	Predicted: Brachyurin-like [Bombyx mori]	8.604e-57	8.5e-55
c97263_g1	up	3.16647	-	0.000491567	0.00344378
c39740_g1	up	3.16575	Hypothetical protein KGM_08772 [Danaus plexippus]	0.000110891	0.000898779
c100029_g1	up	3.16547	-	0.00119477	0.00757466
c50474_g3	up	3.1653	Beta Tubulin, partial [Culex theileri]	9.7998e-08	1.28e-06
c114896_g1	up	3.16522	Antennal esterase CXE11 [Spodoptera exigua]	5.66963e-07	6.76e-06
c117667_g1	up	3.16458	Predicted: Elongation of very long chain fatty acids protein 7-like [Plutella xylostella]	1.44503e-42	1e-40
c123807_g3	up	3.16384	-	4.55983e-06	4.76e-05
c122339_g1	up	3.16349	Predicted: Uncharacterized protein LOC101737964 [Bombyx mori]	4.27086e-20	1.37e-18
c78726_g2	up	3.16289	GM13044 [Drosophila sechellia]	0.000155648	0.00122057
c166443_g1	up	3.16164	-	0.00115079	0.00732657
c3213_g2	up	3.16061	Hypothetical protein FF38_13566 [Lucilia cuprina]	0.000566945	0.0039132
[truncated: 6,738 more rows]
